# Supplementary material for: Convergence in Amino Acid Outsourcing Between Animals and Predatory Bacteria
Source: Int J Mol Sci. 2025 Mar 26;26(7):3024. doi: 10.3390/ijms26073024 (PMC11988736; doi:10.3390/ijms26073024)
Supplement: Supplementary file 1 [file ijms-26-03024-s001.zip]

Archive with 6 entries (6 files):
- File S1 Full heatmap.pdf
- File S2 per-species statistics on binary encoded auxotrophies.pdf
- Table S1 Database content plus pathway completeness scores.xlsx
- Table S2 Summary statistics of binary auxotrophies.xlsx
- Table S3 AA biosynthesis costs.xlsx
- Table S4 Enrichment analysis.xlsx
