# Supplementary material for: Convergence in Amino Acid Outsourcing Between Animals and Predatory Bacteria
Source: Int J Mol Sci. 2025 Mar 26;26(7):3024. doi: 10.3390/ijms26073024 (PMC11988736; doi:10.3390/ijms26073024)
Supplement: Supplementary file 1 [file ijms-26-03024-s001.zip › Table S1 Database content plus pathway completeness scores.xlsx]

## Sheet: supplement_auxotrophies
Table S1; Database content plus pathway completeness scores
Assembly	Group	Accession	species	taxID	Glutamate	Glutamine	Alanine	Glycine	Serine	Proline	Aspartate	Asparagine	Arginine	Threonine	Cysteine	Valine	Histidine	Lysine	Methionine	Leucine	Isoleucine	Tyrosine	Phenylalanine	Tryptophan
ASM1375253v1	Bdellovibrionota	GCA_013752535.1	Bdellovibrio sp. KM01	2748865	1	1	1	1	1	1	1	1	0.6	0.8	1	0.25	0.2222222	1	0.7142857	0.5	0.6666667	1	0.6666667	0
ASM159273v1	Bdellovibrionota	GCA_001592735.1	Bdellovibrio bacteriovorus	959	1	1	1	1	1	1	1	1	0.75	1	1	0.25	0.2222222	1	0.8571429	0.5	0.6666667	1	0.6666667	0.2
ASM159274v1	Bdellovibrionota	GCA_001592745.1	Bdellovibrio bacteriovorus	959	1	1	1	1	1	1	1	1	0.6	0.8	1	0.25	0.3333333	1	0.7142857	0.5	0.6666667	1	0.6666667	0
ASM159275v1	Bdellovibrionota	GCA_001592755.1	Bdellovibrio bacteriovorus	959	1	1	1	1	1	1	1	1	0.6	0.8	1	0.25	0.2222222	1	0.7142857	0.5	0.6666667	1	0.6666667	0
ASM190797v2	Bdellovibrionota	GCA_001907975.2	Silvanigrella aquatica	1915309	1	1	1	1	1	1	1	1	0.4	1	1	0.5	0.2222222	1	1	1	0.6666667	1	1	0.6
ASM19617v1	Bdellovibrionota	GCA_000196175.1	Bdellovibrio bacteriovorus HD100	264462	1	1	1	1	1	1	1	1	0.6	1	1	0.25	0.3333333	1	0.8571429	0.5	0.6666667	1	0.6666667	0.2
ASM21091v2	Bdellovibrionota	GCA_000210915.2	Halobacteriovorax marinus SJ	862908	1	1	1	1	1	1	1	1	0.6	0.8	1	0.5	0.2222222	1	0.8571429	0.25	0.6666667	1	1	0.2
ASM220811v1	Bdellovibrionota	GCA_002208115.1	Bdellovibrio bacteriovorus	959	1	1	1	1	1	1	1	1	0.6	1	1	0.25	0.2222222	1	0.8571429	0.5	0.6666667	1	0.6666667	0.2
ASM220935v2	Bdellovibrionota	GCA_002209355.2	Bdellovibrio sp. SKB1291214	1732569	1	1	1	1	1	1	1	1	0.6	0.8	1	0.25	0.2222222	1	0.7142857	0.5	0.6666667	1	0.6666667	0
ASM22631v1	Bdellovibrionota	GCA_000226315.1	Micavibrio aeruginosavorus ARL-13	856793	1	1	1	1	1	1	1	1	0.6	1	1	0.5	0.1111111	1	0.8571429	1	0.6666667	1	1	0
ASM2281472v1	Bdellovibrionota	GCA_022814725.1	Bdellovibrio reynosensis	2835041	1	1	1	1	1	1	1	1	0.6	0.8	1	0.25	0.3333333	1	0.7142857	0.5	0.6666667	1	0.6666667	0
ASM244287v1	Bdellovibrionota	GCA_002442875.1	Halobacteriovorax marinus	97084	1	1	1	1	1	1	1	1	0.6	0.8	1	0.5	0.1111111	1	0.8571429	0.25	0.6666667	1	1	0.2
ASM2555848v1	Bdellovibrionota	GCA_025558485.1	Bdellovibrio bacteriovorus	959	1	1	1	1	1	1	1	1	0.6	1	1	0.25	0.2222222	1	0.8571429	0.25	0.6666667	1	0.6666667	0.2
ASM2864965v1	Bdellovibrionota	GCA_028649655.1	Halobacteriovorax sp. GB3	2719615	1	1	1	1	1	1	1	1	0.6	0.8	1	0.5	0.1111111	1	0.8571429	0.5	0.6666667	1	1	0.2
ASM287241v1	Bdellovibrionota	GCA_002872415.1	Bacteriovorax stolpii	960	1	1	1	1	1	1	1	1	0.6	0.8	1	0.5	0.1111111	1	0.8571429	0.25	0.6666667	1	0.6666667	0.2
ASM290314v1	Bdellovibrionota	GCA_002903145.1	Halobacteriovorax sp. DA5	2067553	1	1	1	1	1	1	1	1	0.6	0.8	1	0.5	0.1111111	1	0.8571429	0.25	0.6666667	1	1	0.2
ASM2953165v1	Bdellovibrionota	GCA_029531655.1	Bdellovibrio svalbardensis	2972972	1	1	1	1	1	1	1	1	0.6	0.8	1	0.25	0.2222222	1	0.7142857	0.25	0.6666667	1	0.6666667	0
ASM2987325v1	Bdellovibrionota	GCA_029873255.1	Pigmentibacter sp. JX0631	2976982	1	1	1	1	1	1	1	1	1	0.8	1	0.25	0.2222222	1	0.8571429	0.5	0.6666667	1	1	0.8
ASM3016978v1	Bdellovibrionota	GCA_030169785.1	Bdellovibrio sp. 22V	3044166	1	1	1	1	1	1	1	1	0.6	0.8	1	0.25	0.3333333	1	0.7142857	0.5	0.6666667	1	0.6666667	0
ASM31789v1	Bdellovibrionota	GCA_000317895.1	Bdellovibrio bacteriovorus str. Tiberius	1069642	1	1	1	1	1	1	1	1	0.6	1	1	0.25	0.3333333	1	0.8571429	0.5	0.6666667	1	0.6666667	0.2
ASM334686v1	Bdellovibrionota	GCA_003346865.1	Halobacteriovorax vibrionivorans	2152716	1	1	1	1	1	1	1	1	0.6	0.6	1	0.5	0.1111111	1	0.8571429	0.25	0.6666667	1	1	0.2
ASM3425920v1	Bdellovibrionota	GCA_034259205.1	Peredibacter starrii	28202	1	1	1	1	1	1	1	1	0.6	0.8	1	0.5	0.4444444	1	0.8571429	0.25	0.6666667	1	0.6666667	0.2
ASM34872v1	Bdellovibrionota	GCA_000348725.1	Pseudobdellovibrio exovorus JSS	1184267	1	1	1	1	1	1	1	1	0.6	0.8	1	0.25	0.1111111	1	0.7142857	0.5	0.6666667	1	0.6666667	0.2
ASM34874v1	Bdellovibrionota	GCA_000348745.1	Micavibrio aeruginosavorus EPB	349215	1	1	1	1	1	1	1	1	0.6	1	1	0.5	0.1111111	1	0.8571429	1	0.6666667	1	1	0
ASM3501316v1	Bdellovibrionota	GCA_035013165.1	Bacteriovorax antarcticus	3088717	1	1	1	1	1	1	1	1	0.6	0.8	1	0.75	0.3333333	1	0.8571429	0.25	0.6666667	1	1	0.2
ASM361289v1	Bdellovibrionota	GCA_003612895.1	Halobacteriovorax sp. BALOs_7	2109558	1	1	1	1	1	1	1	1	0.6	0.6	1	0.5	0.1111111	1	0.8571429	0.25	0.6666667	1	1	0.2
ASM3690312v1	Bdellovibrionota	GCA_036903125.1	Halobacteriovorax sp. DPLXC-1	3110771	1	1	1	1	1	1	1	1	0.6	0.6	1	0.5	0.1111111	1	0.8571429	0.25	0.6666667	1	1	0.2
ASM3707659v1	Bdellovibrionota	GCA_037076595.1	Bdellovibrio bacteriovorus	959	1	1	1	1	1	1	1	1	0.6	1	1	0.25	0.2222222	1	0.8571429	0.5	0.6666667	1	0.6666667	0.2
ASM3708183v1	Bdellovibrionota	GCA_037081835.1	Spirobacillus cienkowskii	495820	1	1	1	1	1	0.5	1	1	0.4	0.8	1	0.25	0.1111111	1	0.8571429	0.5	0.6666667	1	1	0.6
ASM3799676v1	Bdellovibrionota	GCA_037996765.1	Bdellovibrio sp. GT3	3136282	1	1	1	1	1	1	1	1	0.6	0.8	1	0.25	0.2222222	1	0.7142857	0.5	0.6666667	1	0.6666667	0
ASM3799682v1	Bdellovibrionota	GCA_037996825.1	Bdellovibrio sp. BCCA	3136281	1	1	1	1	1	1	1	1	0.6	0.8	1	0.25	0.3333333	1	0.7142857	0.5	0.6666667	1	0.6666667	0.2
ASM4074616v1	Bdellovibrionota	GCA_040746165.1	Bdellovibrio bacteriovorus	959	1	1	1	1	1	1	1	1	0.6	1	1	0.25	0.3333333	1	0.8571429	0.5	0.6666667	1	0.6666667	0.2
ASM4074617v1	Bdellovibrionota	GCA_040746175.1	Bdellovibrio bacteriovorus	959	1	1	1	1	1	1	1	1	0.6	1	1	0.25	0.3333333	1	0.8571429	0.5	0.6666667	1	0.6666667	0.2
ASM4074618v1	Bdellovibrionota	GCA_040746185.1	Bdellovibrio bacteriovorus	959	1	1	1	1	1	1	1	1	0.6	1	1	0.25	0.3333333	1	0.8571429	0.5	0.6666667	1	0.6666667	0.2
ASM4074619v1	Bdellovibrionota	GCA_040746195.1	Bdellovibrio bacteriovorus	959	1	1	1	1	1	1	1	1	0.6	1	1	0.25	0.3333333	1	0.8571429	0.5	0.6666667	1	0.6666667	0.2
ASM4074626v1	Bdellovibrionota	GCA_040746265.1	Bdellovibrio bacteriovorus	959	1	1	1	1	1	1	1	1	0.6	1	1	0.25	0.3333333	1	0.8571429	0.5	0.6666667	1	0.6666667	0.2
ASM4074633v1	Bdellovibrionota	GCA_040746335.1	Bdellovibrio bacteriovorus	959	1	1	1	1	1	1	1	1	0.6	1	1	0.25	0.3333333	1	0.8571429	0.5	0.6666667	1	0.6666667	0.2
ASM4074636v1	Bdellovibrionota	GCA_040746365.1	Bdellovibrio bacteriovorus	959	1	1	1	1	1	1	1	1	0.6	1	1	0.25	0.3333333	1	0.8571429	0.5	0.6666667	1	0.6666667	0.2
ASM4188681v1	Bdellovibrionota	GCA_041886815.1	Bdellovibrio bacteriovorus	959	1	1	1	1	1	1	1	1	0.6	0.8	1	0.25	0.2222222	1	0.7142857	0.5	0.6666667	1	0.6666667	0
ASM4188740v1	Bdellovibrionota	GCA_041887405.1	Bdellovibrio bacteriovorus	959	1	1	1	1	1	1	1	1	0.6	1	1	0.25	0.3333333	1	0.8571429	0.5	0.6666667	1	0.6666667	0.2
ASM4188801v1	Bdellovibrionota	GCA_041888015.1	Bdellovibrio bacteriovorus	959	1	1	1	1	1	1	1	1	0.6	1	1	0.25	0.2222222	1	0.8571429	0.5	0.6666667	1	0.6666667	0.2
ASM4188858v1	Bdellovibrionota	GCA_041888585.1	Bdellovibrio bacteriovorus	959	1	1	1	1	1	1	1	1	0.6	0.8	1	0.25	0.3333333	1	0.7142857	0.5	0.6666667	1	0.6666667	0
ASM4188873v1	Bdellovibrionota	GCA_041888735.1	Bdellovibrio bacteriovorus	959	1	0	1	1	1	1	1	1	0.4	0.8	1	0.25	0.3333333	0.8888889	0.7142857	0.5	0.6666667	1	0.6666667	0
ASM4188874v1	Bdellovibrionota	GCA_041888745.1	Bdellovibrio bacteriovorus	959	1	1	1	1	1	1	1	1	0.4	0.8	1	0.25	0.2222222	0.5555556	0.7142857	0.5	0.6666667	1	0.6666667	0.2
ASM4188875v1	Bdellovibrionota	GCA_041888755.1	Bdellovibrio bacteriovorus	959	1	1	1	1	1	0.5	1	1	0.6	0.8	1	0.25	0.2222222	1	0.7142857	0.5	0.6666667	1	0.6666667	0
ASM4188876v1	Bdellovibrionota	GCA_041888765.1	Bdellovibrio bacteriovorus	959	1	1	1	1	1	1	1	1	0.6	1	1	0.25	0.2222222	1	0.8571429	0.25	0.6666667	1	0.6666667	0.2
ASM4190058v1	Bdellovibrionota	GCA_041900585.1	Bdellovibrio bacteriovorus	959	1	1	1	1	1	1	1	1	0.6	0.8	1	0.25	0.3333333	1	0.7142857	0.5	0.6666667	1	0.6666667	0.2
ASM429568v1	Bdellovibrionota	GCA_004295685.1	Fluviispira sanaruensis	2493639	1	1	1	1	1	1	1	1	1	1	1	1	0.2222222	1	1	1	1	1	1	0.6
ASM4319637v1	Bdellovibrionota	GCA_043196375.1	Halobacteriovorax sp. ZH5_bin.2	3157727	1	1	1	1	1	1	1	1	0.6	0.8	1	0.5	0.1111111	1	0.8571429	0.25	0.6666667	1	1	0.2
ASM4319643v1	Bdellovibrionota	GCA_043196435.1	Halobacteriovorax sp. ZH3_bin.1	3157725	1	1	1	1	1	1	1	1	0.6	0.8	1	0.5	0.1111111	1	0.8571429	0.25	0.6666667	1	1	0.2
ASM4319645v1	Bdellovibrionota	GCA_043196455.1	Halobacteriovorax sp. ZH1_bin.1	3157723	1	1	1	1	1	1	1	1	0.6	0.8	1	0.5	0.1111111	1	0.8571429	0.25	0.6666667	1	1	0.2
ASM4319648v1	Bdellovibrionota	GCA_043196485.1	Halobacteriovorax sp. ZH4_bin.1	3157726	1	1	1	1	1	1	1	1	0.6	0.8	1	0.5	0.1111111	1	0.8571429	0.25	0.6666667	1	1	0.2
ASM4319649v1	Bdellovibrionota	GCA_043196495.1	Halobacteriovorax sp. XZX-3	3157722	1	1	1	1	1	1	1	1	0.6	0.8	1	0.5	0.1111111	1	0.8571429	0.25	0.6666667	1	1	0.2
ASM4319650v1	Bdellovibrionota	GCA_043196505.1	Halobacteriovorax sp. ZH2_bin.1	3157724	1	1	1	1	1	1	1	1	0.6	0.8	1	0.5	0.1111111	1	0.8571429	0.25	0.6666667	1	1	0.2
ASM4319662v1	Bdellovibrionota	GCA_043196625.1	Halobacteriovorax sp. XZX-2	3157721	1	1	1	1	1	1	1	1	0.6	0.8	1	0.5	0.1111111	1	0.8571429	0.25	0.6666667	1	1	0.2
ASM4319668v1	Bdellovibrionota	GCA_043196685.1	Halobacteriovorax sp. RZ-2	3157719	1	1	1	1	1	1	1	1	0.6	0.8	1	0.5	0.1111111	1	0.8571429	0.25	0.6666667	1	1	0.2
ASM4319670v1	Bdellovibrionota	GCA_043196705.1	Halobacteriovorax sp. HFRX-2_2	3157717	1	1	1	1	1	1	1	1	0.6	0.8	1	0.5	0.1111111	1	0.8571429	0.25	0.6666667	1	1	0.2
ASM4319671v1	Bdellovibrionota	GCA_043196715.1	Halobacteriovorax sp. RZ-3	3157720	1	1	1	1	1	1	1	1	0.6	0.8	1	0.5	0.1111111	1	0.8571429	0.25	0.6666667	1	1	0.2
ASM4319677v1	Bdellovibrionota	GCA_043196775.1	Halobacteriovorax sp. RZ-1	3157718	1	1	1	1	1	1	1	1	0.6	0.8	1	0.5	0.1111111	1	0.8571429	0.25	0.6666667	1	1	0.2
ASM4319690v1	Bdellovibrionota	GCA_043196905.1	Halobacteriovorax sp. HFRX-1_3	3157715	1	1	1	1	1	1	1	1	0.6	0.8	1	0.5	0.1111111	1	0.8571429	0.25	0.6666667	1	1	0.2
ASM4319693v1	Bdellovibrionota	GCA_043196935.1	Halobacteriovorax sp. FRX-3	3157712	1	1	1	1	1	1	1	1	0.6	0.8	1	0.5	0.1111111	1	0.8571429	0.25	0.6666667	1	1	0.2
ASM4319694v1	Bdellovibrionota	GCA_043196945.1	Halobacteriovorax sp. FRX-2	3157711	1	1	1	1	1	1	1	1	0.6	0.8	1	0.5	0.1111111	1	0.8571429	0.25	0.6666667	1	1	0.2
ASM4319699v1	Bdellovibrionota	GCA_043196995.1	Halobacteriovorax sp. CON-3	3157710	1	1	1	1	1	1	1	1	0.6	0.8	1	0.5	0.1111111	1	0.8571429	0.25	0.6666667	1	1	0.2
ASM434610v1	Bdellovibrionota	GCA_004346105.1	Pseudobacteriovorax antillogorgiicola	1513793	1	1	1	1	1	1	1	1	1	1	1	1	1	1	1	1	1	1	1	1
ASM436263v1	Bdellovibrionota	GCA_004362635.1	Bacteriovorax stolpii	960	1	1	1	1	1	1	1	1	0.6	0.8	1	0.5	0.1111111	1	0.8571429	0.25	0.6666667	1	1	0.2
ASM4730245v1	Bdellovibrionota	GCA_047302455.1	Bdellovibrio sp. HCB185ZH	3394235	1	1	1	1	1	1	1	1	0.6	0.8	1	0.25	0.2222222	1	0.7142857	0.5	0.6666667	1	0.6666667	0
ASM4730246v1	Bdellovibrionota	GCA_047302465.1	Bdellovibrio sp. HCB337	3394358	1	1	1	1	1	1	1	1	0.6	0.8	1	0.25	0.2222222	1	0.8571429	0.5	0.6666667	1	0.6666667	0
ASM4730591v1	Bdellovibrionota	GCA_047305915.1	Bdellovibrio sp. HCB117	3394359	1	1	1	1	1	1	1	1	0.6	0.8	1	0.25	0.3333333	1	0.7142857	0.5	0.6666667	1	0.6666667	0
ASM4730592v1	Bdellovibrionota	GCA_047305925.1	Bdellovibrio sp. HCB290	3394356	1	1	1	1	1	1	1	1	0.6	0.8	1	0.25	0.2222222	1	0.7142857	0.5	0.6666667	1	0.6666667	0
ASM4730593v1	Bdellovibrionota	GCA_047305935.1	Bdellovibrio sp. HCB288	3394355	1	1	1	1	1	1	1	1	0.6	0.8	1	0.25	0.3333333	1	0.7142857	0.5	0.6666667	1	0.6666667	0
ASM4730606v1	Bdellovibrionota	GCA_047306065.1	Bdellovibrio sp. HCB209	3394354	1	1	1	1	1	1	1	1	0.6	0.8	1	0.25	0.2222222	1	0.8571429	0.5	0.6666667	1	0.6666667	0
ASM4730607v1	Bdellovibrionota	GCA_047306075.1	Bdellovibrio sp. HCB274	3394361	1	1	1	1	1	1	1	1	0.6	0.8	1	0.25	0.2222222	1	0.7142857	0.5	0.6666667	1	0.6666667	0
ASM4732322v1	Bdellovibrionota	GCA_047323225.1	Bdellovibrio sp. HCB-110	3391182	1	1	1	1	1	1	1	1	0.6	0.8	1	0.25	0.2222222	1	0.7142857	0.5	0.6666667	1	0.6666667	0.2
ASM4734498v1	Bdellovibrionota	GCA_047344985.1	Bdellovibrio sp. HCB-162	3394234	1	1	1	1	1	1	1	1	0.6	0.8	1	0.25	0.2222222	1	0.8571429	0.5	0.6666667	1	0.6666667	0.2
ASM4734572v1	Bdellovibrionota	GCA_047345725.1	Bdellovibrio sp. HCB2-146	3394362	1	1	1	1	1	1	1	1	0.6	0.8	1	0.25	0.2222222	1	0.8571429	0.5	0.6666667	1	0.6666667	0
ASM474577v1	Bdellovibrionota	GCA_004745775.1	Halobacteriovorax sp. Y22	2505978	1	1	1	1	1	1	1	1	0.6	0.6	0.6666667	0.5	0.1111111	1	0.7142857	0.25	0.6666667	1	1	0.2
ASM687460v1	Bdellovibrionota	GCA_006874605.1	Bacteriovorax stolpii	960	1	1	1	1	1	1	1	1	0.6	0.8	1	0.5	0.1111111	1	0.8571429	0.25	0.6666667	1	0.6666667	0.2
ASM687462v1	Bdellovibrionota	GCA_006874625.1	Bdellovibrio sp. NC01	2220073	1	1	1	1	1	1	1	1	0.6	0.8	1	0.25	0.2222222	1	0.8571429	0.5	0.6666667	1	0.6666667	0
ASM687464v1	Bdellovibrionota	GCA_006874645.1	Bdellovibrio sp. ZAP7	2231053	1	1	1	1	1	1	1	1	0.6	0.8	1	0.25	0.2222222	1	0.7142857	0.5	0.6666667	1	0.6666667	0
ASM69160v1	Bdellovibrionota	GCA_000691605.1	Bdellovibrio bacteriovorus	959	1	1	1	1	1	1	1	1	0.6	1	1	0.25	0.2222222	1	0.8571429	0.5	0.6666667	1	0.6666667	0.2
ASM920858v1	Bdellovibrionota	GCA_009208585.1	Fluviispira multicolorata	2654512	1	1	1	1	1	1	1	1	1	1	1	1	0.2222222	1	1	1	1	1	1	0.6
ASM920877v1	Bdellovibrionota	GCA_009208775.1	Silvanigrella paludirubra	2499159	1	1	1	1	1	1	1	1	1	1	1	1	0.2222222	1	1	1	1	1	1	0.8
Bba-HD100-Sm	Bdellovibrionota	GCA_040746155.1	Bdellovibrio bacteriovorus	959	1	1	1	1	1	1	1	1	0.6	1	1	0.25	0.3333333	1	0.8571429	0.5	0.6666667	1	0.6666667	0.2
CLC Hybrid Filtered	Bdellovibrionota	GCA_000447795.1	Bacteriovorax sp. Seq25_V	1201288	1	1	1	1	1	1	1	1	0.6	0.8	1	0.5	0.1111111	1	0.8571429	0.25	0.6666667	1	1	0.2
Celera Hybrid Filtered	Bdellovibrionota	GCA_000447775.1	Bacteriovorax sp. DB6_IX	1353530	1	1	1	1	1	1	1	1	0.6	0.8	1	0.5	0.1111111	1	0.8571429	0.5	0.6666667	1	1	0.2
HCB2-198	Bdellovibrionota	GCA_045999315.1	Peredibacter sp. HCB2-198	3383025	1	1	1	1	1	1	1	1	0.6	0.8	1	0.5	0.3333333	1	0.8571429	0.25	0.6666667	1	0.6666667	0.2
Hybrid CA1 filtered	Bdellovibrionota	GCA_000443995.1	Bacteriovorax sp. BAL6_X	1201290	1	1	1	1	1	1	1	1	0.6	0.6	1	0.5	0.1111111	1	0.8571429	0.25	0.6666667	1	1	0.2
Hybrid Newbler filtered	Bdellovibrionota	GCA_000447755.1	Bacteriovorax sp. BSW11_IV	1353529	1	1	1	1	1	1	1	1	0.6	0.8	1	0.5	0.1111111	1	0.8571429	0.25	0.6666667	1	1	0.2
IMG-taxon 2708742533 annotated assembly	Bdellovibrionota	GCA_900177345.1	Pseudobacteriovorax antillogorgiicola	1513793	1	1	1	1	1	1	1	1	1	1	1	1	1	1	1	1	1	1	1	1
ASM102728v1	Myxococcota	GCA_001027285.1	Archangium gephyra	48	1	1	1	1	1	1	1	1	1	1	1	0.75	1	1	1	0.5	0.8	1	1	1
ASM1108302v2	Myxococcota	GCA_011083025.2	Pseudenhygromyxa sp. WMMC2535	2712867	1	1	1	1	1	1	1	1	1	1	1	0.5	1	1	0.8571429	1	0.6666667	0.3333333	0.3333333	1
ASM118929v1	Myxococcota	GCA_001189295.1	Chondromyces crocatus	52	1	1	1	1	1	1	1	1	1	1	1	0.5	0.2222222	1	1	1	0.6666667	1	1	0.4
ASM126317v1	Myxococcota	GCA_001263175.1	Vulgatibacter incomptus	1391653	1	1	1	1	1	0.5	1	1	1	0.6	1	0.5	0.2222222	1	0.75	1	0.6666667	1	0.6666667	0.2
ASM126320v1	Myxococcota	GCA_001263205.1	Labilithrix luteola	1391654	1	1	1	1	1	1	1	1	1	1	1	1	1	1	1	1	1	1	1	1
ASM1268v1	Myxococcota	GCA_000012685.1	Myxococcus xanthus DK 1622	246197	1	1	1	1	1	1	1	1	1	1	1	0.5	1	1	1	1	0.6666667	1	1	1
ASM1293365v1	Myxococcota	GCA_012933655.1	Pyxidicoccus fallax	394095	1	1	1	1	1	1	1	1	1	1	1	0.5	1	1	1	0.75	0.6666667	1	1	1
ASM1298522v1	Myxococcota	GCA_012985225.1	Corallococcus exiguus	83462	1	1	1	1	1	1	1	1	1	1	1	0.5	1	1	1	0.5	0.6666667	1	1	1
ASM1298523v1	Myxococcota	GCA_012985235.1	Corallococcus exiguus	83462	1	1	1	1	1	1	1	1	1	1	1	0.5	1	1	1	0.5	0.6666667	1	1	1
ASM1298527v1	Myxococcota	GCA_012985275.1	Corallococcus exiguus	83462	1	1	1	1	1	1	1	1	1	1	1	0.5	1	1	1	0.5	0.6666667	1	1	1
ASM1311661v1	Myxococcota	GCA_013116615.1	Corallococcus exercitus	2316736	1	1	1	1	1	1	1	1	1	1	1	0.5	1	1	1	0.5	0.6666667	1	1	1
ASM1311662v1	Myxococcota	GCA_013116625.1	Corallococcus carmarthensis	2316728	1	1	1	1	1	1	1	1	1	1	1	0.5	1	1	1	0.5	0.6666667	1	1	1
ASM1311670v1	Myxococcota	GCA_013116705.1	Corallococcus exercitus	2316736	1	1	1	1	1	1	1	1	1	1	1	0.75	1	1	1	0.5	0.8	1	1	1
ASM1311680v1	Myxococcota	GCA_013116805.1	Myxococcus xanthus	34	1	1	1	1	1	1	1	1	1	1	1	0.5	1	1	1	1	0.6666667	1	1	1
ASM1311682v1	Myxococcota	GCA_013116825.1	Myxococcus xanthus	34	1	1	1	1	1	1	1	1	1	1	1	0.5	1	1	1	0.5	0.6666667	1	1	1
ASM1311683v1	Myxococcota	GCA_013116835.1	Myxococcus xanthus	34	1	1	1	1	1	1	1	1	1	1	1	0.5	1	1	1	0.5	0.6666667	1	1	1
ASM1311686v1	Myxococcota	GCA_013116865.1	Myxococcus xanthus	34	1	1	1	1	1	1	1	1	1	1	1	0.5	1	1	1	0.5	0.6666667	1	1	1
ASM1315517v1	Myxococcota	GCA_013155175.1	Corallococcus exiguus	83462	1	1	1	1	1	1	1	1	1	1	1	0.5	1	1	1	0.5	0.6666667	1	1	1
ASM1315519v1	Myxococcota	GCA_013155195.1	Corallococcus exiguus	83462	1	1	1	1	1	1	1	1	1	1	1	0.5	1	1	1	0.75	0.6666667	1	1	1
ASM1315555v1	Myxococcota	GCA_013155555.1	Pyxidicoccus fallax	394095	1	1	1	1	1	1	1	1	1	1	1	0.5	1	1	1	0.75	0.6666667	1	1	1
ASM1315557v1	Myxococcota	GCA_013155575.1	Corallococcus exiguus	83462	1	1	1	1	1	1	1	1	1	1	1	0.5	1	1	1	0.5	0.6666667	1	1	1
ASM1324886v1	Myxococcota	GCA_013248865.1	Corallococcus exiguus	83462	1	1	1	1	1	1	1	1	1	1	1	0.5	1	1	1	0.5	0.6666667	1	1	1
ASM1324891v1	Myxococcota	GCA_013248915.1	Corallococcus exiguus	83462	1	1	1	1	1	1	1	1	1	1	1	0.5	1	1	1	0.5	0.6666667	1	1	1
ASM1324892v1	Myxococcota	GCA_013248925.1	Corallococcus exiguus	83462	1	1	1	1	1	1	1	1	1	1	1	0.5	1	1	1	0.5	0.6666667	1	1	1
ASM1333662v1	Myxococcota	GCA_013336625.1	Myxococcus sp. CA033	2741516	1	1	1	1	1	1	1	1	1	1	1	0.5	1	1	1	0.5	0.6666667	1	1	1
ASM1333664v1	Myxococcota	GCA_013336645.1	Myxococcus sp. CA039A	2741737	1	1	1	1	1	1	1	1	1	1	1	0.5	1	1	1	0.5	0.6666667	1	1	1
ASM1333670v1	Myxococcota	GCA_013336705.1	Myxococcus sp. CA051A	2741739	1	1	1	1	1	1	1	1	1	1	1	0.5	1	1	1	0.5	0.6666667	1	1	1
ASM1333671v1	Myxococcota	GCA_013336715.1	Myxococcus sp. CA056	2741740	1	1	1	1	1	1	1	1	1	1	1	0.5	1	1	1	0.5	0.6666667	1	1	1
ASM1333672v1	Myxococcota	GCA_013336725.1	Myxococcus sp. CA040A	2741738	1	1	1	1	1	1	1	1	1	1	1	0.5	1	1	1	0.5	0.6666667	1	1	1
ASM1334020v1	Myxococcota	GCA_013340205.1	Anaeromyxobacter diazotrophicus	2590199	1	1	1	1	1	1	1	1	1	1	1	1	1	1	1	1	1	1	1	1
ASM1337258v1	Myxococcota	GCA_013372585.1	Myxococcus sp. AM010	2745138	1	1	1	1	1	1	1	1	1	1	1	0.5	1	1	1	0.5	0.6666667	1	1	1
ASM1337259v1	Myxococcota	GCA_013372595.1	Myxococcus sp. AM011	2745200	1	1	1	1	1	1	1	1	1	1	1	0.5	1	1	1	0.5	0.6666667	1	1	1
ASM1337260v1	Myxococcota	GCA_013372605.1	Myxococcus sp. AM009	2745137	1	1	1	1	1	1	1	1	1	1	1	0.5	0.8888889	1	1	0.75	0.6666667	1	1	1
ASM1338v1	Myxococcota	GCA_000013385.1	Anaeromyxobacter dehalogenans 2CP-C	290397	1	1	1	1	1	1	1	1	1	1	1	1	0.7777778	1	1	1	1	1	1	1
ASM1493045v1	Myxococcota	GCA_014930455.1	Corallococcus soli	2710757	1	1	1	1	1	1	1	1	1	1	1	0.5	1	1	1	0.5	0.6666667	1	1	1
ASM1535426v1	Myxococcota	GCA_015354265.1	Simulacricoccus sp. 17bor-14	2783852	1	1	1	1	1	1	1	1	1	1	1	0.5	1	1	1	0.5	0.6666667	1	0.6666667	1
ASM1577575v1	Myxococcota	GCA_015775755.1	Myxococcus xanthus	34	1	1	1	1	1	1	1	1	1	1	1	0.5	1	1	1	1	0.6666667	1	1	1
ASM16548v1	Myxococcota	GCA_000165485.1	Stigmatella aurantiaca DW4/3-1	378806	1	1	1	1	1	1	1	1	1	1	1	1	1	1	1	1	1	1	1	1
ASM1669868v1	Myxococcota	GCA_016698685.1	Myxococcus xanthus	34	1	1	1	1	1	1	1	1	1	1	1	0.5	1	1	1	0.5	0.6666667	1	1	1
ASM16805v1	Myxococcota	GCA_000168055.1	Stigmatella aurantiaca DW4/3-1	378806	1	1	1	1	1	1	1	1	1	1	1	1	0.8888889	1	1	1	1	1	1	1
ASM1685912v1	Myxococcota	GCA_016859125.1	Archangium violaceum	83451	1	1	1	1	1	1	1	1	1	1	1	1	1	1	1	1	1	1	1	1
ASM1688756v1	Myxococcota	GCA_016887565.1	Archangium violaceum	83451	1	1	1	1	1	1	1	1	1	1	1	0.5	1	1	1	0.5	0.6666667	1	1	1
ASM17089v1	Myxococcota	GCA_000170895.1	Plesiocystis pacifica SIR-1	391625	1	1	1	1	1	1	1	1	1	1	1	1	1	1	0.8571429	1	1	1	1	1
ASM1730163v1	Myxococcota	GCA_017301635.1	Myxococcus landrumus	2813577	1	1	1	1	1	1	1	1	1	1	1	0.5	1	1	1	0.5	0.6666667	1	1	1
ASM1730173v1	Myxococcota	GCA_017301735.1	Pyxidicoccus parkwaysis	2813578	1	1	1	1	1	1	1	1	1	1	1	0.5	1	1	1	0.5	0.6666667	1	1	1
ASM1730297v1	Myxococcota	GCA_017302975.1	Corallococcus exiguus	83462	1	1	1	1	1	1	1	1	1	1	1	0.5	1	1	1	0.5	0.6666667	1	1	1
ASM1730298v1	Myxococcota	GCA_017302985.1	Corallococcus macrosporus	35	1	1	1	1	1	1	1	1	1	1	1	0.5	1	1	1	0.5	0.6666667	1	1	1
ASM1730913v1	Myxococcota	GCA_017309135.1	Corallococcus sp. NCSPR001	2813576	1	1	1	1	1	1	1	1	1	1	1	0.5	1	1	1	0.5	0.6666667	1	1	1
ASM1750v1	Myxococcota	GCA_000017505.1	Anaeromyxobacter sp. Fw109-5	404589	1	1	1	1	1	1	1	1	1	1	1	1	0.7777778	1	1	1	1	1	1	1
ASM1851720v1	Myxococcota	GCA_018517205.1	Myxococcus xanthus DZ2	1198133	1	1	1	1	1	1	1	1	1	1	1	0.5	1	1	1	1	0.6666667	1	1	1
ASM188735v1	Myxococcota	GCA_001887355.1	Cystobacter ferrugineus	83449	1	1	1	1	1	1	1	1	1	1	1	1	1	1	1	1	1	1	1	1
ASM189614v1	Myxococcota	GCA_001896145.1	Archangium sp. Cb G35	1920190	1	1	1	1	1	1	1	1	1	1	1	0.75	1	1	1	0.5	0.8	1	1	1
ASM1903903v1	Myxococcota	GCA_019039035.1	Citreicoccus inhibens	2849499	1	1	1	1	1	1	1	1	1	1	1	0.75	1	1	1	0.5	0.8	1	1	1
ASM193150v1	Myxococcota	GCA_001931505.1	Pajaroellobacter abortibovis	1882918	1	1	1	1	0.6666667	0.5	1	1	0.6	0.6	0.6666667	0.25	0.4444444	1	0.75	0.5	0.6666667	0.6666667	0.3333333	0.2
ASM1989511v1	Myxococcota	GCA_019895115.1	Myxococcus xanthus	34	1	1	1	1	1	1	1	1	1	1	1	0.5	1	1	1	1	0.6666667	1	1	1
ASM2003699v1	Myxococcota	GCA_020036995.1	Corallococcus sp. AS-1-12	2874598	1	1	1	1	1	1	1	1	1	1	1	0.5	1	1	1	0.5	0.6666667	1	1	1
ASM2003701v1	Myxococcota	GCA_020037015.1	Corallococcus sp. AS-1-6	2874599	1	1	1	1	1	1	1	1	1	1	1	0.5	1	1	1	0.5	0.6666667	1	1	1
ASM2003705v1	Myxococcota	GCA_020037055.1	Myxococcus sp. AS-1-15	2874600	1	1	1	1	1	1	1	1	1	1	1	0.5	1	1	1	0.5	0.6666667	1	1	1
ASM2003709v1	Myxococcota	GCA_020037095.1	Myxococcus sp. XM-1-1-1	2874602	1	1	1	1	1	1	1	1	1	1	1	0.5	1	1	1	0.5	0.6666667	1	1	1
ASM2003712v1	Myxococcota	GCA_020037125.1	Myxococcus sp. RHSTA-1-4	2874601	1	1	1	1	1	1	1	1	1	1	1	0.5	1	1	1	0.5	0.6666667	1	1	1
ASM2007374v1	Myxococcota	GCA_020073745.1	Nannocystis pusilla	889268	1	1	1	1	1	1	1	1	1	1	1	0.5	1	1	0.8571429	1	0.6666667	1	0.3333333	1
ASM2080v1	Myxococcota	GCA_000020805.1	Anaeromyxobacter sp. K	447217	1	1	1	1	1	1	1	1	1	1	1	1	1	1	1	1	1	1	1	1
ASM2082727v1	Myxococcota	GCA_020827275.1	Myxococcus xanthus DZ2	1198133	1	1	1	1	1	1	1	1	1	1	1	0.5	1	1	1	1	0.6666667	1	1	1
ASM2141262v1	Myxococcota	GCA_021412625.1	Myxococcus stipitatus	83455	1	1	1	1	1	1	1	1	1	1	1	0.5	1	1	1	0.5	0.6666667	1	1	1
ASM2163198v1	Myxococcota	GCA_021631985.1	Sandaracinus amylolyticus	927083	1	1	1	1	1	1	1	1	1	0.8	1	1	1	1	0.8571429	1	1	1	1	1
ASM21910v1	Myxococcota	GCA_000219105.1	Corallococcus macrosporus	35	1	1	1	1	1	1	1	1	1	1	1	0.5	0.8888889	1	1	0.5	0.6666667	1	1	1
ASM2214v1	Myxococcota	GCA_000022145.1	Anaeromyxobacter dehalogenans 2CP-1	455488	1	1	1	1	1	1	1	1	1	1	1	1	0.7777778	1	1	1	1	1	1	1
ASM230585v1	Myxococcota	GCA_002305855.1	Melittangium boletus DSM 14713	1294270	1	1	1	1	1	1	1	1	1	1	1	1	1	1	1	1	1	1	1	1
ASM230587v1	Myxococcota	GCA_002305875.1	Cystobacter fuscus	43	1	1	1	1	1	1	1	1	1	1	1	1	1	1	1	1	1	1	1	1
ASM230589v1	Myxococcota	GCA_002305895.1	Corallococcus macrosporus DSM 14697	1189310	1	1	1	1	1	1	1	1	1	1	1	0.5	1	1	1	0.5	0.6666667	1	1	0.8
ASM2316994v1	Myxococcota	GCA_023169945.1	Anaeromyxobacter oryzae	2918170	1	1	1	1	1	1	1	1	1	1	1	1	1	1	1	1	1	1	1	1
ASM2316996v1	Myxococcota	GCA_023169965.1	Anaeromyxobacter paludicola	2918171	1	1	1	1	0.6666667	1	1	1	1	1	1	1	1	1	1	1	1	1	1	1
ASM2319597v1	Myxococcota	GCA_023195975.1	Myxococcus fulvus	33	1	1	1	1	1	1	1	1	1	1	1	0.5	1	1	1	0.5	0.6666667	1	1	1
ASM234391v1	Myxococcota	GCA_002343915.1	Nannocystis exedens	54	1	1	1	1	1	1	1	1	1	1	1	0.5	0.8888889	1	0.8571429	1	0.6666667	1	0.3333333	1
ASM2419817v1	Myxococcota	GCA_024198175.1	Pyxidicoccus xibeiensis	2906759	1	1	1	1	1	1	1	1	1	1	1	0.5	1	1	1	0.5	0.6666667	1	1	1
ASM2419821v1	Myxococcota	GCA_024198215.1	Myxococcus qinghaiensis	2906758	1	1	1	1	1	1	1	1	1	1	1	0.5	1	1	1	0.5	0.6666667	1	1	1
ASM2419823v1	Myxococcota	GCA_024198235.1	Myxococcus dinghuensis	2906761	1	1	1	1	1	1	1	1	1	1	1	0.5	1	1	1	0.5	0.6666667	1	1	1
ASM2419825v1	Myxococcota	GCA_024198255.1	Myxococcus guangdongensis	2906760	1	1	1	1	1	1	1	1	1	1	1	0.5	1	1	1	0.5	0.6666667	1	1	1
ASM2480v1	Myxococcota	GCA_000024805.1	Haliangium ochraceum DSM 14365	502025	1	1	1	1	1	1	1	1	1	1	1	0.75	1	1	0.8571429	1	0.8333333	1	1	1
ASM25529v1	Myxococcota	GCA_000255295.1	Corallococcus coralloides DSM 2259	1144275	1	1	1	1	1	1	1	1	1	1	1	0.5	1	1	1	0.5	0.6666667	1	1	1
ASM2573922v1	Myxococcota	GCA_025739225.1	Myxococcus xanthus	34	1	1	1	1	1	1	1	1	1	1	1	0.5	1	1	1	1	0.6666667	1	1	1
ASM2573927v1	Myxococcota	GCA_025739275.1	Myxococcus xanthus	34	1	1	1	1	1	1	1	1	1	1	1	0.5	1	1	1	1	0.6666667	1	1	1
ASM2633784v1	Myxococcota	GCA_026337845.1	Paraliomyxa miuraensis	376150	1	1	1	1	1	1	1	1	1	1	1	0.5	1	1	0.8571429	1	0.6666667	0.3333333	0.3333333	1
ASM2662658v1	Myxococcota	GCA_026626585.1	Nannocystis sp. ILAH1	2996789	1	1	1	1	1	1	1	1	1	1	1	0.5	1	1	0.8571429	1	0.6666667	1	0.3333333	1
ASM2662660v1	Myxococcota	GCA_026626605.1	Myxococcus sp. MISCRS1	2996786	1	1	1	1	1	1	1	1	1	1	1	0.5	1	1	1	0.5	0.6666667	1	1	1
ASM2662662v1	Myxococcota	GCA_026626625.1	Corallococcus sp. BB11-1	2996783	1	1	1	1	1	1	1	1	1	1	1	0.5	1	1	1	0.5	0.6666667	1	1	1
ASM2662663v1	Myxococcota	GCA_026626635.1	Archangium lansinium	2995310	1	1	1	1	1	1	1	1	1	1	1	0.75	1	1	1	0.5	0.8	1	1	1
ASM2662666v1	Myxococcota	GCA_026626665.1	Nannocystis pusilla	889268	1	1	1	1	1	1	1	1	1	1	1	0.5	1	1	0.8571429	1	0.6666667	0.3333333	0.3333333	1
ASM2662668v1	Myxococcota	GCA_026626685.1	Nannocystis sp. SCPEA4	2996787	1	1	1	1	1	1	1	1	1	1	1	0.5	1	1	0.8571429	1	0.6666667	1	0.3333333	1
ASM2662670v1	Myxococcota	GCA_026626705.1	Pyxidicoccus sp. MSG2	2996790	1	1	1	1	1	1	1	1	1	1	1	0.5	1	1	1	0.5	0.6666667	1	1	1
ASM2662674v1	Myxococcota	GCA_026626745.1	Nannocystis sp. RBIL2	2996788	1	1	1	1	1	1	1	1	1	1	1	0.5	1	1	0.8571429	1	0.6666667	1	0.3333333	1
ASM2662676v1	Myxococcota	GCA_026626765.1	Corallococcus sp. bb12-1	2996784	1	1	1	1	1	1	1	1	1	1	1	0.5	1	1	1	0.5	0.6666667	1	1	1
ASM2681020v1	Myxococcota	GCA_026810205.1	Myxococcus sp. NMCA1	2996785	1	1	1	1	1	1	1	1	1	1	1	0.5	1	1	1	0.5	0.6666667	1	1	1
ASM2696553v1	Myxococcota	GCA_026965535.1	Corallococcus sp. NCRR	2996782	1	1	1	1	1	1	1	1	1	1	1	0.5	1	1	1	0.5	0.6666667	1	1	1
ASM2696555v1	Myxococcota	GCA_026965555.1	Nannocystis poenicansa	2995304	1	1	1	1	1	1	1	1	1	1	1	0.5	1	1	0.8571429	1	0.6666667	1	0.3333333	1
ASM28092v3	Myxococcota	GCA_000280925.3	Myxococcus hansupus	1297742	1	1	1	1	1	1	1	1	1	0.8	1	0.5	0.8888889	0.8888889	1	0.5	0.6666667	1	1	1
ASM2836893v1	Myxococcota	GCA_028368935.1	Sorangium aterium	2995308	1	1	1	1	1	1	1	1	1	1	1	0.75	1	1	1	1	0.8571429	1	1	1
ASM2836897v1	Myxococcota	GCA_028368975.1	Stigmatella ashevillena	2995309	1	1	1	1	1	1	1	1	1	1	1	1	1	1	1	1	1	1	1	1
ASM2836899v1	Myxococcota	GCA_028368995.1	Nannocystis bainbridge	2995303	1	1	1	1	1	1	1	1	1	1	1	0.5	1	1	0.8571429	1	0.6666667	0.6666667	0.6666667	1
ASM2836909v1	Myxococcota	GCA_028369095.1	Nannocystis radixulma	2995305	1	1	1	1	1	1	1	1	1	1	1	0.5	1	1	0.8571429	1	0.6666667	1	0.3333333	1
ASM2836910v1	Myxococcota	GCA_028369105.1	Polyangium mundeleinium	2995306	1	1	1	1	1	1	1	1	1	1	1	0.5	1	1	1	1	0.6666667	1	1	1
ASM2843526v1	Myxococcota	GCA_028435265.1	Polyangium jinanense	2829994	1	1	1	1	1	1	1	1	1	1	1	0.5	1	1	1	1	0.6666667	1	1	1
ASM2843536v1	Myxococcota	GCA_028435365.1	Polyangium jinanense	2829994	1	1	1	1	1	1	1	1	1	1	1	0.5	0.8888889	1	1	1	0.6666667	1	1	1
ASM2855390v1	Myxococcota	GCA_028553905.1	Sorangium sp. Soce836	2969250	1	1	1	1	1	1	1	1	1	1	1	1	1	1	1	1	1	1	1	1
ASM295094v1	Myxococcota	GCA_002950945.1	Sorangium cellulosum	56	1	1	1	1	1	1	1	1	1	1	1	1	1	1	1	1	1	1	1	1
ASM299461v1	Myxococcota	GCA_002994615.1	Enhygromyxa salina	215803	1	1	1	1	1	1	1	1	1	1	1	0.5	1	0.8888889	0.8571429	1	0.6666667	0.3333333	0.3333333	1
ASM299463v1	Myxococcota	GCA_002994635.1	Enhygromyxa salina	215803	1	1	1	1	1	1	1	1	1	1	1	0.75	1	1	0.8571429	1	0.8	0.3333333	0.3333333	1
ASM2994646v1	Myxococcota	GCA_029946465.1	Polyangium sorediatum	889274	1	1	1	1	1	1	1	1	1	1	1	0.5	1	1	1	1	0.6666667	1	1	1
ASM2994650v1	Myxococcota	GCA_029946505.1	Polyangium sp. y55x31	3042688	1	1	1	1	1	1	1	1	1	1	1	0.5	1	1	0.8571429	1	0.6666667	1	1	1
ASM2994651v1	Myxococcota	GCA_029946515.1	Polyangium sp. 6x1	3042689	1	1	1	1	1	1	1	1	1	1	1	0.5	1	1	0.8571429	1	0.6666667	1	1	1
ASM2996078v1	Myxococcota	GCA_029960785.1	Polyangium sp. 15x6	3042687	1	1	1	1	1	1	1	1	1	1	1	0.5	1	1	0.8571429	1	0.6666667	1	1	1
ASM3016887v1	Myxococcota	GCA_030168875.1	Myxococcus sp. SDU36	2831967	1	1	1	1	1	1	1	1	1	1	1	0.5	1	1	1	0.5	0.6666667	1	1	1
ASM304430v1	Myxococcota	GCA_003044305.1	Vitiosangium sp. GDMCC 1.1324	2138576	1	1	1	1	1	1	1	1	1	1	1	1	1	1	1	1	1	1	1	1
ASM3261225v1	Myxococcota	GCA_032612255.1	Myxococcus sp. MxC21-1	3041439	1	1	1	1	1	1	1	1	0.875	1	1	0.5	0.8888889	1	1	0.5	0.6666667	1	1	0.8
ASM33173v1	Myxococcota	GCA_000331735.1	Myxococcus stipitatus DSM 14675	1278073	1	1	1	1	1	1	1	1	1	1	1	0.5	1	1	1	0.5	0.6666667	1	1	1
ASM3354703v1	Myxococcota	GCA_033547035.1	Archangium violaceum	83451	1	1	1	1	1	1	1	1	1	1	1	0.75	1	1	1	0.5	0.8	1	1	1
ASM33547v2	Myxococcota	GCA_000335475.2	Cystobacter fuscus DSM 2262	1242864	1	1	1	1	1	1	1	1	1	1	1	1	1	1	1	1	1	1	1	1
ASM338709v1	Myxococcota	GCA_003387095.1	Archangium gephyra	48	1	1	1	1	1	1	1	1	1	1	1	0.75	1	1	1	0.5	0.8	1	1	1
ASM3425932v1	Myxococcota	GCA_034259325.1	Hyalangium rubrum	3103134	1	1	1	1	1	1	1	1	1	1	1	0.5	1	1	1	0.5	0.6666667	1	1	1
ASM361158v1	Myxococcota	GCA_003611585.1	Corallococcus exercitus	2316736	1	1	1	1	1	1	1	1	1	1	1	0.5	1	1	1	0.5	0.6666667	1	1	1
ASM361160v1	Myxococcota	GCA_003611605.1	Corallococcus sp. AB011P	2316735	1	1	1	1	1	1	1	1	1	1	1	0.5	1	1	1	0.5	0.6666667	1	1	1
ASM361162v1	Myxococcota	GCA_003611625.1	Corallococcus sp. CA054B	2316734	1	1	1	1	1	1	1	1	1	1	1	0.5	1	1	1	0.5	0.6666667	1	1	1
ASM361163v1	Myxococcota	GCA_003611635.1	Corallococcus terminator	2316733	1	1	1	1	1	1	1	1	1	1	1	0.5	1	1	1	0.5	0.6666667	1	1	1
ASM361167v1	Myxococcota	GCA_003611675.1	Corallococcus sp. CA053C	2316732	1	1	1	1	1	1	1	1	1	1	1	0.5	1	1	1	0.5	0.6666667	1	1	1
ASM361168v1	Myxococcota	GCA_003611685.1	Corallococcus sp. CA049B	2316730	1	1	1	1	1	1	1	1	1	1	1	0.5	1	1	1	0.5	0.6666667	1	1	1
ASM361169v1	Myxococcota	GCA_003611695.1	Corallococcus carmarthensis	2316728	1	1	1	1	1	1	1	1	1	1	1	0.5	1	1	1	0.5	0.6666667	1	1	1
ASM361173v1	Myxococcota	GCA_003611735.1	Corallococcus sicarius	2316726	1	1	1	1	1	1	1	1	1	1	1	0.5	1	1	1	0.5	0.6666667	1	1	1
ASM361205v1	Myxococcota	GCA_003612055.1	Corallococcus llansteffanensis	2316731	1	1	1	1	1	1	1	1	1	1	1	0.5	1	1	1	0.5	0.6666667	1	1	1
ASM361206v1	Myxococcota	GCA_003612065.1	Corallococcus sp. CA047B	2316729	1	1	1	1	1	1	1	1	1	1	1	0.5	1	1	1	0.5	0.6666667	1	1	1
ASM361207v1	Myxococcota	GCA_003612075.1	Corallococcus sp. CA041A	2316727	1	1	1	1	1	1	1	1	1	1	1	0.5	1	1	1	0.5	0.6666667	1	1	1
ASM361211v1	Myxococcota	GCA_003612115.1	Corallococcus sp. CA031C	2316725	1	1	1	1	1	1	1	1	1	1	1	0.5	1	1	1	0.5	0.6666667	1	1	1
ASM361212v1	Myxococcota	GCA_003612125.1	Corallococcus praedator	2316724	1	1	1	1	1	1	1	1	1	1	1	0.5	1	1	1	0.5	0.6666667	1	1	1
ASM361216v1	Myxococcota	GCA_003612165.1	Corallococcus aberystwythensis	2316722	1	1	1	1	1	1	1	1	1	1	1	0.5	1	1	1	0.5	0.6666667	1	1	1
ASM3624586v1	Myxococcota	GCA_036245865.1	Corallococcus caeni	3082388	1	1	1	1	1	1	1	1	1	1	1	0.5	1	1	1	0.5	0.6666667	1	1	1
ASM3624588v1	Myxococcota	GCA_036245885.1	Corallococcus caeni	3082388	1	1	1	1	1	1	1	1	1	1	1	0.5	1	1	1	0.5	0.6666667	1	1	1
ASM366887v1	Myxococcota	GCA_003668875.1	Corallococcus interemptor	2316720	1	1	1	1	1	1	1	1	1	1	1	0.5	1	1	1	0.5	0.6666667	1	1	1
ASM366888v1	Myxococcota	GCA_003668885.1	Corallococcus sp. AB049A	2316721	1	1	1	1	1	1	1	1	1	1	1	0.5	1	1	1	0.5	0.6666667	1	1	1
ASM366889v1	Myxococcota	GCA_003668895.1	Corallococcus sp. AB045	2316719	1	1	1	1	1	1	1	1	1	1	1	0.5	1	1	1	0.5	0.6666667	1	1	1
ASM366893v1	Myxococcota	GCA_003668935.1	Corallococcus sp. AB032C	2316717	1	1	1	1	1	1	1	1	1	1	1	0.5	1	1	1	0.5	0.6666667	1	1	1
ASM366895v1	Myxococcota	GCA_003668955.1	Corallococcus sp. AB038B	2316718	1	1	1	1	1	1	1	1	1	1	1	0.5	1	1	1	0.5	0.6666667	1	1	1
ASM366896v1	Myxococcota	GCA_003668965.1	Corallococcus sp. AB030	2316716	1	1	1	1	1	1	1	1	1	1	1	0.5	1	1	1	0.5	0.6666667	1	1	1
ASM3715776v1	Myxococcota	GCA_037157765.1	Pendulispora rubella	2741070	1	1	1	1	1	1	1	1	1	1	1	1	1	1	1	1	1	1	1	1
ASM3715777v1	Myxococcota	GCA_037157775.1	Pendulispora brunnea	2905690	1	1	1	1	1	1	1	1	1	1	1	1	1	1	1	1	1	1	1	1
ASM3715780v1	Myxococcota	GCA_037157805.1	Pendulispora rubella	2741070	1	1	1	1	1	1	1	1	1	1	1	1	1	1	1	1	1	1	1	1
ASM3715781v1	Myxococcota	GCA_037157815.1	Pendulispora albinea	2741071	1	1	1	1	1	1	1	1	1	1	1	1	1	1	1	1	1	1	1	1
ASM3856193v1	Myxococcota	GCA_038561935.1	Myxococcus stipitatus	83455	1	1	1	1	1	1	1	1	1	1	1	0.5	1	1	1	0.5	0.6666667	1	1	1
ASM398694v1	Myxococcota	GCA_003986945.1	Corallococcus sp. AB018	2316715	1	1	1	1	1	1	1	1	1	1	1	0.5	1	1	1	0.5	0.6666667	1	1	1
ASM410441v1	Myxococcota	GCA_004104415.1	Corallococcus coralloides	184914	1	1	1	1	1	1	1	1	1	1	1	0.5	1	1	1	0.5	0.6666667	1	1	1
ASM413573v1	Myxococcota	GCA_004135735.1	Sorangium cellulosum	56	1	1	1	1	1	1	1	1	1	1	1	1	1	1	0.8571429	1	1	1	1	1
ASM413575v1	Myxococcota	GCA_004135755.1	Sorangium cellulosum	56	1	1	1	1	1	1	1	1	1	1	1	1	1	1	1	1	1	1	1	1
ASM41832v1	Myxococcota	GCA_000418325.1	Sorangium cellulosum So0157-2	1254432	1	1	1	1	1	1	1	1	1	1	1	1	1	1	1	1	1	1	1	1
ASM4190367v1	Myxococcota	GCA_041903675.1	Corallococcus sp. RDP092CA	3109369	1	1	1	1	1	1	1	1	1	1	1	0.5	0.3333333	1	1	0.5	0.6666667	1	1	1
ASM4223091v1	Myxococcota	GCA_042230915.1	Archangium gephyra	48	1	1	1	1	1	1	1	1	1	1	1	0.75	1	1	1	0.5	0.8	1	1	1
ASM4223108v1	Myxococcota	GCA_042231085.1	Corallococcus interemptor	2316720	1	1	1	1	1	1	1	1	1	1	1	0.5	1	1	1	0.5	0.6666667	1	1	1
ASM4223173v1	Myxococcota	GCA_042231735.1	Corallococcus exercitus	2316736	1	1	1	1	1	1	1	1	1	1	1	0.5	1	1	1	0.5	0.6666667	1	1	1
ASM4286526v1	Myxococcota	GCA_042865265.1	Archangium violaceum	83451	1	1	1	1	1	1	1	1	1	1	1	0.75	1	1	1	0.5	0.8	1	1	1
ASM4436047v1	Myxococcota	GCA_044360475.1	Archangium minus	83450	1	1	1	1	1	1	1	1	1	1	1	1	1	1	1	1	1	1	1	1
ASM4436054v1	Myxococcota	GCA_044360545.1	Archangium violaceum	83451	1	1	1	1	1	1	1	1	1	1	1	1	1	1	1	1	1	1	1	1
ASM4436060v1	Myxococcota	GCA_044360605.1	Cystobacter fuscus	43	1	1	1	1	1	1	1	1	1	1	1	1	1	1	1	1	1	1	1	1
ASM4436068v1	Myxococcota	GCA_044360685.1	Cystobacter fuscus	43	1	1	1	1	1	1	1	1	1	1	1	1	1	1	1	1	1	1	1	1
ASM4479217v1	Myxococcota	GCA_044792175.1	Corallococcus coralloides	184914	1	1	1	1	1	1	1	1	1	1	1	0.5	1	1	1	0.5	0.6666667	1	1	1
ASM4605896v1	Myxococcota	GCA_046058965.1	Myxococcus fulvus	33	1	1	1	1	1	1	1	1	1	1	1	0.5	1	1	1	0.5	0.6666667	1	1	1
ASM4652032v1	Myxococcota	GCA_046520325.1	Pyxidicoccus sp. 3LG	3383247	1	1	1	1	1	1	1	1	0.875	1	1	0.5	0.5555556	0.8888889	1	0.5	0.6666667	1	1	0.6
ASM4652036v1	Myxococcota	GCA_046520365.1	Corallococcus sp. 4LFB	3383249	1	1	1	1	1	1	1	1	0.875	0.8	1	0.5	1	0.8888889	0.8571429	0.5	0.6666667	1	1	0.8
ASM4652037v1	Myxococcota	GCA_046520375.1	Pyxidicoccus sp. 3LFB2	3383248	1	1	1	1	1	1	1	1	1	1	1	0.5	1	1	1	0.5	0.6666667	1	1	0.6
ASM514458v1	Myxococcota	GCA_005144585.1	Polyangium fumosum	889272	1	1	1	1	1	1	1	1	1	1	1	0.5	1	1	1	1	0.6666667	1	1	1
ASM514463v2	Myxococcota	GCA_005144635.2	Polyangium aurulentum	2567896	1	1	1	1	1	1	1	1	1	1	1	0.5	1	1	0.8571429	1	0.6666667	1	1	1
ASM637665v1	Myxococcota	GCA_006376655.1	Corallococcus exiguus	83462	1	1	1	1	1	1	1	1	1	1	1	0.5	1	1	1	0.5	0.6666667	1	1	1
ASM640095v1	Myxococcota	GCA_006400955.1	Myxococcus xanthus	34	1	1	1	1	1	1	1	1	1	1	1	0.5	1	1	1	0.5	0.6666667	1	1	1
ASM640121v1	Myxococcota	GCA_006401215.1	Myxococcus xanthus	34	1	1	1	1	1	1	1	1	1	1	1	0.5	1	1	1	0.5	0.6666667	1	1	1
ASM640163v1	Myxococcota	GCA_006401635.1	Myxococcus xanthus	34	1	1	1	1	1	1	1	1	1	1	1	0.5	1	1	1	1	0.6666667	1	1	1
ASM640201v1	Myxococcota	GCA_006402015.1	Myxococcus xanthus	34	1	1	1	1	1	1	1	1	1	1	1	0.5	1	1	1	0.5	0.6666667	1	1	1
ASM640241v1	Myxococcota	GCA_006402415.1	Myxococcus xanthus	34	1	1	1	1	1	1	1	1	1	1	1	0.5	1	1	1	0.5	0.6666667	1	1	1
ASM640273v1	Myxococcota	GCA_006402735.1	Myxococcus xanthus	34	1	1	1	1	1	1	1	1	1	1	1	0.5	1	1	1	0.5	0.6666667	1	1	1
ASM663621v1	Myxococcota	GCA_006636215.1	Myxococcus llanfairpwllgwyngyllgogerychwyrndrobwllllantysiliogogogochensis	2590453	1	1	1	1	1	1	1	1	1	1	1	0.5	1	1	1	0.5	0.6666667	1	1	1
ASM6716v1	Myxococcota	GCA_000067165.1	Sorangium cellulosum So ce56	448385	1	1	1	1	1	1	1	1	1	1	1	1	1	1	0.8571429	1	1	1	1	1
ASM73329v1	Myxococcota	GCA_000733295.1	Archangium violaceum Cb vi76	1406225	1	1	1	1	1	1	1	1	0.875	1	1	0.75	1	1	1	0.5	0.8	1	0.6666667	1
ASM735263v1	Myxococcota	GCA_007352635.1	Corallococcus sp. Z5C101001	2596829	1	1	1	1	1	1	1	1	1	1	1	0.5	1	1	1	0.5	0.6666667	1	1	1
ASM73731v1	Myxococcota	GCA_000737315.1	Hyalangium minutum	394096	1	1	1	1	1	1	1	1	1	1	1	0.5	1	1	1	0.5	0.6666667	1	1	1
ASM73732v2	Myxococcota	GCA_000737325.2	Sandaracinus amylolyticus	927083	1	1	1	1	1	1	1	1	1	0.8	1	1	1	1	0.8571429	1	1	1	1	1
ASM73733v3	Myxococcota	GCA_000737335.3	Enhygromyxa salina	215803	1	1	1	1	1	1	1	1	1	1	1	0.75	1	1	0.8571429	1	0.8	0.3333333	0.3333333	1
ASM798940v1	Myxococcota	GCA_007989405.1	Myxococcus virescens	83456	1	1	1	1	1	1	1	1	1	1	1	0.5	1	1	1	0.5	0.6666667	1	1	1
ASM799109v1	Myxococcota	GCA_007991095.1	Myxococcus fulvus	33	1	1	1	1	1	1	1	1	1	1	1	0.5	1	1	1	0.5	0.6666667	1	1	1
ASM96452v1	Myxococcota	GCA_000964525.1	Anaeromyxobacter sp. PSR-1	1300915	1	1	1	1	1	1	1	1	0.875	1	1	1	0.8888889	1	1	1	1	1	1	1
ASM964984v1	Myxococcota	GCA_009649845.1	Polyangium spumosum	889282	1	1	1	1	1	1	1	1	1	1	1	0.5	1	1	0.8571429	1	0.6666667	1	1	1
ASM965953v1	Myxococcota	GCA_009659535.1	Aggregicoccus sp. 17bor-14	2583808	1	1	1	1	1	1	1	1	1	1	1	0.5	1	1	1	0.5	0.6666667	1	0.6666667	1
ASM990910v1	Myxococcota	GCA_009909105.1	Corallococcus exiguus	83462	1	1	1	1	1	1	1	1	1	1	1	0.5	1	1	1	0.5	0.6666667	1	1	1
ASM990914v1	Myxococcota	GCA_009909145.1	Corallococcus silvisoli	2697031	1	1	1	1	1	1	1	1	1	1	1	0.5	1	1	1	0.5	0.6666667	1	1	1
Chondromyces apiculatus DSM 436 genome assembly	Myxococcota	GCA_000601485.1	Chondromyces apiculatus DSM 436	1192034	1	1	1	1	1	1	1	1	1	1	1	0.5	0.2222222	1	1	1	0.6666667	1	1	0.2
IMG-taxon 2597490371 annotated assembly	Myxococcota	GCA_900112715.1	Nannocystis exedens	54	1	1	1	1	1	1	1	1	1	1	1	0.5	0.8888889	1	0.8571429	1	0.6666667	1	0.3333333	1
IMG-taxon 2619619029 annotated assembly	Myxococcota	GCA_900101905.1	Myxococcus virescens	83456	1	1	1	1	1	1	1	1	1	1	1	0.5	1	1	1	0.5	0.6666667	1	1	1
IMG-taxon 2693429886 annotated assembly	Myxococcota	GCA_900111765.1	Myxococcus fulvus	33	1	1	1	1	1	1	1	1	1	1	1	0.5	1	1	1	0.5	0.6666667	1	1	1
IMG-taxon 2693429888 annotated assembly	Myxococcota	GCA_900111745.1	Stigmatella erecta	83460	1	1	1	1	1	1	1	1	1	1	1	1	1	1	1	1	1	1	1	1
IMG-taxon 2693429895 annotated assembly	Myxococcota	GCA_900109545.1	Stigmatella aurantiaca	41	1	1	1	1	1	1	1	1	1	1	1	0.25	1	1	1	1	0.6666667	1	1	1
IMG-taxon 2693429903 annotated assembly	Myxococcota	GCA_900106535.1	Myxococcus xanthus	34	1	1	1	1	1	1	1	1	1	1	1	0.5	1	1	1	1	0.6666667	1	1	1
KYC2006	Myxococcota	GCA_037414475.1	Myxococcus stipitatus	83455	1	1	1	1	1	1	1	1	1	1	1	0.5	1	1	1	0.5	0.6666667	1	1	1
OleMiss_Aprim	Myxococcota	GCA_016904885.1	Archangium primigenium	2792470	1	1	1	1	1	1	1	1	1	1	1	0.75	1	1	1	0.5	0.8	1	1	1
Sce1.0	Myxococcota	GCA_001589195.1	Sorangium cellulosum	56	1	1	1	1	1	1	1	1	0.875	0.8	1	1	0.7777778	0.7777778	0.8571429	1	1	1	1	0.6
sce1107.1	Myxococcota	GCA_001589185.1	Sorangium cellulosum	56	1	1	1	1	1	1	1	1	1	1	1	1	1	0.7777778	1	1	1	0.6666667	1	0.8
sce149.1	Myxococcota	GCA_001589205.1	Sorangium cellulosum	56	1	1	1	1	1	1	1	1	1	0.8	1	1	1	0.6666667	0.8571429	1	1	1	1	0.8
sce15725.1	Myxococcota	GCA_001589265.1	Sorangium cellulosum	56	1	1	1	1	1	1	1	1	1	0.8	1	1	0.7777778	0.6666667	0.8571429	1	1	1	1	0.6
sce703.1	Myxococcota	GCA_001589215.1	Sorangium cellulosum	56	1	1	1	1	1	1	1	1	1	1	1	1	1	1	1	1	1	1	1	1
sce8312.1	Myxococcota	GCA_001589285.1	Sorangium cellulosum	56	1	1	1	1	1	1	1	1	1	1	1	1	1	1	0.8571429	1	1	1	1	1
