# Supplementary material for: Convergence in Amino Acid Outsourcing Between Animals and Predatory Bacteria
Source: Int J Mol Sci. 2025 Mar 26;26(7):3024. doi: 10.3390/ijms26073024 (PMC11988736; doi:10.3390/ijms26073024)
Supplement: Supplementary file 1 [file ijms-26-03024-s001.zip › Table S2 Summary statistics of binary auxotrophies.xlsx]

## Sheet: statistics per species
Table S2 Summary statistics of binary auxotrophies
Species	Number of auxotrophies	Number of prototrophies	Mann-Whitney p-val	Permutation p-val	Group
Bacteriovorax stolpii ASM287241v1	9	11	0.01	0.01	Bdellovibrionota
Peredibacter starrii ASM3425920v1	9	11	0.01	0.01	Bdellovibrionota
Bacteriovorax antarcticus ASM3501316v1	8	12	0.04	0.08	Bdellovibrionota
Bacteriovorax stolpii ASM436263v1	8	12	0.04	0.08	Bdellovibrionota
Bacteriovorax stolpii ASM687460v1	9	11	0.01	0.01	Bdellovibrionota
Bacteriovorax sp. Seq25_V CLC Hybrid Filtered	8	12	0.04	0.08	Bdellovibrionota
Bacteriovorax sp. DB6_IX Celera Hybrid Filtered	8	12	0.04	0.08	Bdellovibrionota
Peredibacter sp. HCB2-198 HCB2-198	9	11	0.01	0.01	Bdellovibrionota
Bacteriovorax sp. BAL6_X Hybrid CA1 filtered	8	12	0.04	0.08	Bdellovibrionota
Bacteriovorax sp. BSW11_IV Hybrid Newbler filtered	8	12	0.04	0.08	Bdellovibrionota
Halobacteriovorax marinus SJ ASM21091v2	8	12	0.04	0.08	Bdellovibrionota
Halobacteriovorax marinus ASM244287v1	8	12	0.04	0.08	Bdellovibrionota
Halobacteriovorax sp. GB3 ASM2864965v1	8	12	0.04	0.08	Bdellovibrionota
Halobacteriovorax sp. DA5 ASM290314v1	8	12	0.04	0.08	Bdellovibrionota
Halobacteriovorax vibrionivorans ASM334686v1	8	12	0.04	0.08	Bdellovibrionota
Halobacteriovorax sp. BALOs_7 ASM361289v1	8	12	0.04	0.08	Bdellovibrionota
Halobacteriovorax sp. DPLXC-1 ASM3690312v1	8	12	0.04	0.08	Bdellovibrionota
Halobacteriovorax sp. ZH5_bin.2 ASM4319637v1	8	12	0.04	0.08	Bdellovibrionota
Halobacteriovorax sp. ZH3_bin.1 ASM4319643v1	8	12	0.04	0.08	Bdellovibrionota
Halobacteriovorax sp. ZH1_bin.1 ASM4319645v1	8	12	0.04	0.08	Bdellovibrionota
Halobacteriovorax sp. ZH4_bin.1 ASM4319648v1	8	12	0.04	0.08	Bdellovibrionota
Halobacteriovorax sp. XZX-3 ASM4319649v1	8	12	0.04	0.08	Bdellovibrionota
Halobacteriovorax sp. ZH2_bin.1 ASM4319650v1	8	12	0.04	0.08	Bdellovibrionota
Halobacteriovorax sp. XZX-2 ASM4319662v1	8	12	0.04	0.08	Bdellovibrionota
Halobacteriovorax sp. RZ-2 ASM4319668v1	8	12	0.04	0.08	Bdellovibrionota
Halobacteriovorax sp. HFRX-2_2 ASM4319670v1	8	12	0.04	0.08	Bdellovibrionota
Halobacteriovorax sp. RZ-3 ASM4319671v1	8	12	0.04	0.08	Bdellovibrionota
Halobacteriovorax sp. RZ-1 ASM4319677v1	8	12	0.04	0.08	Bdellovibrionota
Halobacteriovorax sp. HFRX-1_3 ASM4319690v1	8	12	0.04	0.08	Bdellovibrionota
Halobacteriovorax sp. FRX-3 ASM4319693v1	8	12	0.04	0.08	Bdellovibrionota
Halobacteriovorax sp. FRX-2 ASM4319694v1	8	12	0.04	0.08	Bdellovibrionota
Halobacteriovorax sp. CON-3 ASM4319699v1	8	12	0.04	0.08	Bdellovibrionota
Halobacteriovorax sp. Y22 ASM474577v1	9	11	0.04	0.11	Bdellovibrionota
Archangium gephyra ASM102728v1	3	17	0.29	0.32	Myxococcota
Pseudenhygromyxa sp. WMMC2535 ASM1108302v2	5	15	0.02	0.03	Myxococcota
Chondromyces crocatus ASM118929v1	4	16	0.03	0.04	Myxococcota
Vulgatibacter incomptus ASM126317v1	8	12	0.02	0.02	Myxococcota
Labilithrix luteola ASM126320v1	0	20	NA	NA	Myxococcota
Myxococcus xanthus DK 1622 ASM1268v1	2	18	0.34	0.34	Myxococcota
Pyxidicoccus fallax ASM1293365v1	3	17	0.29	0.32	Myxococcota
Corallococcus exiguus ASM1298522v1	3	17	0.29	0.32	Myxococcota
Corallococcus exiguus ASM1298523v1	3	17	0.29	0.32	Myxococcota
Corallococcus exiguus ASM1298527v1	3	17	0.29	0.32	Myxococcota
Corallococcus exercitus ASM1311661v1	3	17	0.29	0.32	Myxococcota
Corallococcus carmarthensis ASM1311662v1	3	17	0.29	0.32	Myxococcota
Corallococcus exercitus ASM1311670v1	3	17	0.29	0.32	Myxococcota
Myxococcus xanthus ASM1311680v1	2	18	0.34	0.34	Myxococcota
Myxococcus xanthus ASM1311682v1	3	17	0.29	0.32	Myxococcota
Myxococcus xanthus ASM1311683v1	3	17	0.29	0.32	Myxococcota
Myxococcus xanthus ASM1311686v1	3	17	0.29	0.32	Myxococcota
Corallococcus exiguus ASM1315517v1	3	17	0.29	0.32	Myxococcota
Corallococcus exiguus ASM1315519v1	3	17	0.29	0.32	Myxococcota
Pyxidicoccus fallax ASM1315555v1	3	17	0.29	0.32	Myxococcota
Corallococcus exiguus ASM1315557v1	3	17	0.29	0.32	Myxococcota
Corallococcus exiguus ASM1324886v1	3	17	0.29	0.32	Myxococcota
Corallococcus exiguus ASM1324891v1	3	17	0.29	0.32	Myxococcota
Corallococcus exiguus ASM1324892v1	3	17	0.29	0.32	Myxococcota
Myxococcus sp. CA033 ASM1333662v1	3	17	0.29	0.32	Myxococcota
Myxococcus sp. CA039A ASM1333664v1	3	17	0.29	0.32	Myxococcota
Myxococcus sp. CA051A ASM1333670v1	3	17	0.29	0.32	Myxococcota
Myxococcus sp. CA056 ASM1333671v1	3	17	0.29	0.32	Myxococcota
Myxococcus sp. CA040A ASM1333672v1	3	17	0.29	0.32	Myxococcota
Anaeromyxobacter diazotrophicus ASM1334020v1	0	20	NA	NA	Myxococcota
Myxococcus sp. AM010 ASM1337258v1	3	17	0.29	0.32	Myxococcota
Myxococcus sp. AM011 ASM1337259v1	3	17	0.29	0.32	Myxococcota
Myxococcus sp. AM009 ASM1337260v1	4	16	0.14	0.27	Myxococcota
Anaeromyxobacter dehalogenans 2CP-C ASM1338v1	1	19	0.39	0.25	Myxococcota
Corallococcus soli ASM1493045v1	3	17	0.29	0.32	Myxococcota
Simulacricoccus sp. 17bor-14 ASM1535426v1	4	16	0.08	0.11	Myxococcota
Myxococcus xanthus ASM1577575v1	2	18	0.34	0.34	Myxococcota
Stigmatella aurantiaca DW4/3-1 ASM16548v1	0	20	NA	NA	Myxococcota
Myxococcus xanthus ASM1669868v1	3	17	0.29	0.32	Myxococcota
Stigmatella aurantiaca DW4/3-1 ASM16805v1	1	19	0.39	0.25	Myxococcota
Archangium violaceum ASM1685912v1	0	20	NA	NA	Myxococcota
Archangium violaceum ASM1688756v1	3	17	0.29	0.32	Myxococcota
Plesiocystis pacifica SIR-1 ASM17089v1	1	19	0.54	0.35	Myxococcota
Myxococcus landrumus ASM1730163v1	3	17	0.29	0.32	Myxococcota
Pyxidicoccus parkwaysis ASM1730173v1	3	17	0.29	0.32	Myxococcota
Corallococcus exiguus ASM1730297v1	3	17	0.29	0.32	Myxococcota
Corallococcus macrosporus ASM1730298v1	3	17	0.29	0.32	Myxococcota
Corallococcus sp. NCSPR001 ASM1730913v1	3	17	0.29	0.32	Myxococcota
Anaeromyxobacter sp. Fw109-5 ASM1750v1	1	19	0.39	0.25	Myxococcota
Myxococcus xanthus DZ2 ASM1851720v1	2	18	0.34	0.34	Myxococcota
Cystobacter ferrugineus ASM188735v1	0	20	NA	NA	Myxococcota
Archangium sp. Cb G35 ASM189614v1	3	17	0.29	0.32	Myxococcota
Citreicoccus inhibens ASM1903903v1	3	17	0.29	0.32	Myxococcota
Pajaroellobacter abortibovis ASM193150v1	13	7	0.01	0.01	Myxococcota
Myxococcus xanthus ASM1989511v1	2	18	0.34	0.34	Myxococcota
Corallococcus sp. AS-1-12 ASM2003699v1	3	17	0.29	0.32	Myxococcota
Corallococcus sp. AS-1-6 ASM2003701v1	3	17	0.29	0.32	Myxococcota
Myxococcus sp. AS-1-15 ASM2003705v1	3	17	0.29	0.32	Myxococcota
Myxococcus sp. XM-1-1-1 ASM2003709v1	3	17	0.29	0.32	Myxococcota
Myxococcus sp. RHSTA-1-4 ASM2003712v1	3	17	0.29	0.32	Myxococcota
Nannocystis pusilla ASM2007374v1	4	16	0.06	0.1	Myxococcota
Anaeromyxobacter sp. K ASM2080v1	0	20	NA	NA	Myxococcota
Myxococcus xanthus DZ2 ASM2082727v1	2	18	0.34	0.34	Myxococcota
Myxococcus stipitatus ASM2141262v1	3	17	0.29	0.32	Myxococcota
Sandaracinus amylolyticus ASM2163198v1	2	18	0.71	0.41	Myxococcota
Corallococcus macrosporus ASM21910v1	4	16	0.14	0.27	Myxococcota
Anaeromyxobacter dehalogenans 2CP-1 ASM2214v1	1	19	0.39	0.25	Myxococcota
Melittangium boletus DSM 14713 ASM230585v1	0	20	NA	NA	Myxococcota
Cystobacter fuscus ASM230587v1	0	20	NA	NA	Myxococcota
Corallococcus macrosporus DSM 14697 ASM230589v1	4	16	0.07	0.05	Myxococcota
Anaeromyxobacter oryzae ASM2316994v1	0	20	NA	NA	Myxococcota
Anaeromyxobacter paludicola ASM2316996v1	1	19	0.26	0.9	Myxococcota
Myxococcus fulvus ASM2319597v1	3	17	0.29	0.32	Myxococcota
Nannocystis exedens ASM234391v1	5	15	0.03	0.08	Myxococcota
Pyxidicoccus xibeiensis ASM2419817v1	3	17	0.29	0.32	Myxococcota
Myxococcus qinghaiensis ASM2419821v1	3	17	0.29	0.32	Myxococcota
Myxococcus dinghuensis ASM2419823v1	3	17	0.29	0.32	Myxococcota
Myxococcus guangdongensis ASM2419825v1	3	17	0.29	0.32	Myxococcota
Haliangium ochraceum DSM 14365 ASM2480v1	3	17	0.22	0.32	Myxococcota
Corallococcus coralloides DSM 2259 ASM25529v1	3	17	0.29	0.32	Myxococcota
Myxococcus xanthus ASM2573922v1	2	18	0.34	0.34	Myxococcota
Myxococcus xanthus ASM2573927v1	2	18	0.34	0.34	Myxococcota
Paraliomyxa miuraensis ASM2633784v1	5	15	0.02	0.03	Myxococcota
Nannocystis sp. ILAH1 ASM2662658v1	4	16	0.06	0.1	Myxococcota
Myxococcus sp. MISCRS1 ASM2662660v1	3	17	0.29	0.32	Myxococcota
Corallococcus sp. BB11-1 ASM2662662v1	3	17	0.29	0.32	Myxococcota
Archangium lansinium ASM2662663v1	3	17	0.29	0.32	Myxococcota
Nannocystis pusilla ASM2662666v1	5	15	0.02	0.03	Myxococcota
Nannocystis sp. SCPEA4 ASM2662668v1	4	16	0.06	0.1	Myxococcota
Pyxidicoccus sp. MSG2 ASM2662670v1	3	17	0.29	0.32	Myxococcota
Nannocystis sp. RBIL2 ASM2662674v1	4	16	0.06	0.1	Myxococcota
Corallococcus sp. bb12-1 ASM2662676v1	3	17	0.29	0.32	Myxococcota
Myxococcus sp. NMCA1 ASM2681020v1	3	17	0.29	0.32	Myxococcota
Corallococcus sp. NCRR ASM2696553v1	3	17	0.29	0.32	Myxococcota
Nannocystis poenicansa ASM2696555v1	4	16	0.06	0.1	Myxococcota
Myxococcus hansupus ASM28092v3	6	14	0.12	0.3	Myxococcota
Sorangium aterium ASM2836893v1	2	18	0.34	0.34	Myxococcota
Stigmatella ashevillena ASM2836897v1	0	20	NA	NA	Myxococcota
Nannocystis bainbridge ASM2836899v1	5	15	0.02	0.03	Myxococcota
Nannocystis radixulma ASM2836909v1	4	16	0.06	0.1	Myxococcota
Polyangium mundeleinium ASM2836910v1	2	18	0.34	0.34	Myxococcota
Polyangium jinanense ASM2843526v1	2	18	0.34	0.34	Myxococcota
Polyangium jinanense ASM2843536v1	3	17	0.17	0.31	Myxococcota
Sorangium sp. Soce836 ASM2855390v1	0	20	NA	NA	Myxococcota
Sorangium cellulosum ASM295094v1	0	20	NA	NA	Myxococcota
Enhygromyxa salina ASM299461v1	6	14	0.01	0.02	Myxococcota
Enhygromyxa salina ASM299463v1	5	15	0.02	0.03	Myxococcota
Polyangium sorediatum ASM2994646v1	2	18	0.34	0.34	Myxococcota
Polyangium sp. y55x31 ASM2994650v1	3	17	0.22	0.32	Myxococcota
Polyangium sp. 6x1 ASM2994651v1	3	17	0.22	0.32	Myxococcota
Polyangium sp. 15x6 ASM2996078v1	3	17	0.22	0.32	Myxococcota
Myxococcus sp. SDU36 ASM3016887v1	3	17	0.29	0.32	Myxococcota
Vitiosangium sp. GDMCC 1.1324 ASM304430v1	0	20	NA	NA	Myxococcota
Myxococcus sp. MxC21-1 ASM3261225v1	6	14	0.05	0.07	Myxococcota
Myxococcus stipitatus DSM 14675 ASM33173v1	3	17	0.29	0.32	Myxococcota
Archangium violaceum ASM3354703v1	3	17	0.29	0.32	Myxococcota
Cystobacter fuscus DSM 2262 ASM33547v2	0	20	NA	NA	Myxococcota
Archangium gephyra ASM338709v1	3	17	0.29	0.32	Myxococcota
Hyalangium rubrum ASM3425932v1	3	17	0.29	0.32	Myxococcota
Corallococcus exercitus ASM361158v1	3	17	0.29	0.32	Myxococcota
Corallococcus sp. AB011P ASM361160v1	3	17	0.29	0.32	Myxococcota
Corallococcus sp. CA054B ASM361162v1	3	17	0.29	0.32	Myxococcota
Corallococcus terminator ASM361163v1	3	17	0.29	0.32	Myxococcota
Corallococcus sp. CA053C ASM361167v1	3	17	0.29	0.32	Myxococcota
Corallococcus sp. CA049B ASM361168v1	3	17	0.29	0.32	Myxococcota
Corallococcus carmarthensis ASM361169v1	3	17	0.29	0.32	Myxococcota
Corallococcus sicarius ASM361173v1	3	17	0.29	0.32	Myxococcota
Corallococcus llansteffanensis ASM361205v1	3	17	0.29	0.32	Myxococcota
Corallococcus sp. CA047B ASM361206v1	3	17	0.29	0.32	Myxococcota
Corallococcus sp. CA041A ASM361207v1	3	17	0.29	0.32	Myxococcota
Corallococcus sp. CA031C ASM361211v1	3	17	0.29	0.32	Myxococcota
Corallococcus praedator ASM361212v1	3	17	0.29	0.32	Myxococcota
Corallococcus aberystwythensis ASM361216v1	3	17	0.29	0.32	Myxococcota
Corallococcus caeni ASM3624586v1	3	17	0.29	0.32	Myxococcota
Corallococcus caeni ASM3624588v1	3	17	0.29	0.32	Myxococcota
Corallococcus interemptor ASM366887v1	3	17	0.29	0.32	Myxococcota
Corallococcus sp. AB049A ASM366888v1	3	17	0.29	0.32	Myxococcota
Corallococcus sp. AB045 ASM366889v1	3	17	0.29	0.32	Myxococcota
Corallococcus sp. AB032C ASM366893v1	3	17	0.29	0.32	Myxococcota
Corallococcus sp. AB038B ASM366895v1	3	17	0.29	0.32	Myxococcota
Corallococcus sp. AB030 ASM366896v1	3	17	0.29	0.32	Myxococcota
Pendulispora rubella ASM3715776v1	0	20	NA	NA	Myxococcota
Pendulispora brunnea ASM3715777v1	0	20	NA	NA	Myxococcota
Pendulispora rubella ASM3715780v1	0	20	NA	NA	Myxococcota
Pendulispora albinea ASM3715781v1	0	20	NA	NA	Myxococcota
Myxococcus stipitatus ASM3856193v1	3	17	0.29	0.32	Myxococcota
Corallococcus sp. AB018 ASM398694v1	3	17	0.29	0.32	Myxococcota
Corallococcus coralloides ASM410441v1	3	17	0.29	0.32	Myxococcota
Sorangium cellulosum ASM413573v1	1	19	0.54	0.35	Myxococcota
Sorangium cellulosum ASM413575v1	0	20	NA	NA	Myxococcota
Sorangium cellulosum So0157-2 ASM41832v1	0	20	NA	NA	Myxococcota
Corallococcus sp. RDP092CA ASM4190367v1	4	16	0.14	0.27	Myxococcota
Archangium gephyra ASM4223091v1	3	17	0.29	0.32	Myxococcota
Corallococcus interemptor ASM4223108v1	3	17	0.29	0.32	Myxococcota
Corallococcus exercitus ASM4223173v1	3	17	0.29	0.32	Myxococcota
Archangium violaceum ASM4286526v1	3	17	0.29	0.32	Myxococcota
Archangium minus ASM4436047v1	0	20	NA	NA	Myxococcota
Archangium violaceum ASM4436054v1	0	20	NA	NA	Myxococcota
Cystobacter fuscus ASM4436060v1	0	20	NA	NA	Myxococcota
Cystobacter fuscus ASM4436068v1	0	20	NA	NA	Myxococcota
Corallococcus coralloides ASM4479217v1	3	17	0.29	0.32	Myxococcota
Myxococcus fulvus ASM4605896v1	3	17	0.29	0.32	Myxococcota
Pyxidicoccus sp. 3LG ASM4652032v1	7	13	0.03	0.06	Myxococcota
Corallococcus sp. 4LFB ASM4652036v1	8	12	0.05	0.09	Myxococcota
Pyxidicoccus sp. 3LFB2 ASM4652037v1	4	16	0.07	0.05	Myxococcota
Polyangium fumosum ASM514458v1	2	18	0.34	0.34	Myxococcota
Polyangium aurulentum ASM514463v2	3	17	0.22	0.32	Myxococcota
Corallococcus exiguus ASM637665v1	3	17	0.29	0.32	Myxococcota
Myxococcus xanthus ASM640095v1	3	17	0.29	0.32	Myxococcota
Myxococcus xanthus ASM640121v1	3	17	0.29	0.32	Myxococcota
Myxococcus xanthus ASM640163v1	2	18	0.34	0.34	Myxococcota
Myxococcus xanthus ASM640201v1	3	17	0.29	0.32	Myxococcota
Myxococcus xanthus ASM640241v1	3	17	0.29	0.32	Myxococcota
Myxococcus xanthus ASM640273v1	3	17	0.29	0.32	Myxococcota
Myxococcus llanfairpwllgwyngyllgogerychwyrndrobwllllantysiliogogogochensis ASM663621v1	3	17	0.29	0.32	Myxococcota
Sorangium cellulosum So ce56 ASM6716v1	1	19	0.54	0.35	Myxococcota
Archangium violaceum Cb vi76 ASM73329v1	5	15	0.14	0.18	Myxococcota
Corallococcus sp. Z5C101001 ASM735263v1	3	17	0.29	0.32	Myxococcota
Hyalangium minutum ASM73731v1	3	17	0.29	0.32	Myxococcota
Sandaracinus amylolyticus ASM73732v2	2	18	0.71	0.41	Myxococcota
Enhygromyxa salina ASM73733v3	5	15	0.02	0.03	Myxococcota
Myxococcus virescens ASM798940v1	3	17	0.29	0.32	Myxococcota
Myxococcus fulvus ASM799109v1	3	17	0.29	0.32	Myxococcota
Anaeromyxobacter sp. PSR-1 ASM96452v1	2	18	0.66	0.43	Myxococcota
Polyangium spumosum ASM964984v1	3	17	0.22	0.32	Myxococcota
Aggregicoccus sp. 17bor-14 ASM965953v1	4	16	0.08	0.11	Myxococcota
Corallococcus exiguus ASM990910v1	3	17	0.29	0.32	Myxococcota
Corallococcus silvisoli ASM990914v1	3	17	0.29	0.32	Myxococcota
Chondromyces apiculatus DSM 436 Chondromyces apiculatus DSM 436 genome assembly	4	16	0.03	0.04	Myxococcota
Nannocystis exedens IMG-taxon 2597490371 annotated assembly	5	15	0.03	0.08	Myxococcota
Myxococcus virescens IMG-taxon 2619619029 annotated assembly	3	17	0.29	0.32	Myxococcota
Myxococcus fulvus IMG-taxon 2693429886 annotated assembly	3	17	0.29	0.32	Myxococcota
Stigmatella erecta IMG-taxon 2693429888 annotated assembly	0	20	NA	NA	Myxococcota
Stigmatella aurantiaca IMG-taxon 2693429895 annotated assembly	2	18	0.34	0.34	Myxococcota
Myxococcus xanthus IMG-taxon 2693429903 annotated assembly	2	18	0.34	0.34	Myxococcota
Myxococcus stipitatus KYC2006	3	17	0.29	0.32	Myxococcota
Archangium primigenium OleMiss_Aprim	3	17	0.29	0.32	Myxococcota
Sorangium cellulosum Sce1.0	6	14	0.09	0.1	Myxococcota
Sorangium cellulosum sce1107.1	3	17	0.03	0.01	Myxococcota
Sorangium cellulosum sce149.1	4	16	0.12	0.07	Myxococcota
Sorangium cellulosum sce15725.1	5	15	0.05	0.05	Myxococcota
Sorangium cellulosum sce703.1	0	20	NA	NA	Myxococcota
Sorangium cellulosum sce8312.1	1	19	0.54	0.35	Myxococcota
Pseudobacteriovorax antillogorgiicola ASM434610v1	0	20	NA	NA	Bdellovibrionota
Pseudobacteriovorax antillogorgiicola IMG-taxon 2708742533 annotated assembly	0	20	NA	NA	Bdellovibrionota
Silvanigrella aquatica ASM190797v2	5	15	0.07	0.09	Bdellovibrionota
Pigmentibacter sp. JX0631 ASM2987325v1	7	13	0.02	0.05	Bdellovibrionota
Fluviispira sanaruensis ASM429568v1	2	18	0.07	0.03	Bdellovibrionota
Fluviispira multicolorata ASM920858v1	2	18	0.07	0.03	Bdellovibrionota
Silvanigrella paludirubra ASM920877v1	2	18	0.07	0.03	Bdellovibrionota
Spirobacillus cienkowskii ASM3708183v1	9	11	0.07	0.15	Bdellovibrionota
Bdellovibrio sp. KM01 ASM1375253v1	9	11	0.01	0.01	Bdellovibrionota
Bdellovibrio bacteriovorus ASM159273v1	8	12	0.01	0.01	Bdellovibrionota
Bdellovibrio bacteriovorus ASM159274v1	9	11	0.01	0.01	Bdellovibrionota
Bdellovibrio bacteriovorus ASM159275v1	9	11	0.01	0.01	Bdellovibrionota
Bdellovibrio bacteriovorus HD100 ASM19617v1	8	12	0.01	0.01	Bdellovibrionota
Bdellovibrio bacteriovorus ASM220811v1	8	12	0.01	0.01	Bdellovibrionota
Bdellovibrio sp. SKB1291214 ASM220935v2	9	11	0.01	0.01	Bdellovibrionota
Micavibrio aeruginosavorus ARL-13 ASM22631v1	6	14	0.04	0.07	Bdellovibrionota
Bdellovibrio reynosensis ASM2281472v1	9	11	0.01	0.01	Bdellovibrionota
Bdellovibrio bacteriovorus ASM2555848v1	8	12	0.01	0.01	Bdellovibrionota
Bdellovibrio svalbardensis ASM2953165v1	9	11	0.01	0.01	Bdellovibrionota
Bdellovibrio sp. 22V ASM3016978v1	9	11	0.01	0.01	Bdellovibrionota
Bdellovibrio bacteriovorus str. Tiberius ASM31789v1	8	12	0.01	0.01	Bdellovibrionota
Pseudobdellovibrio exovorus JSS ASM34872v1	9	11	0.01	0.01	Bdellovibrionota
Micavibrio aeruginosavorus EPB ASM34874v1	6	14	0.04	0.07	Bdellovibrionota
Bdellovibrio bacteriovorus ASM3707659v1	8	12	0.01	0.01	Bdellovibrionota
Bdellovibrio sp. GT3 ASM3799676v1	9	11	0.01	0.01	Bdellovibrionota
Bdellovibrio sp. BCCA ASM3799682v1	9	11	0.01	0.01	Bdellovibrionota
Bdellovibrio bacteriovorus ASM4074616v1	8	12	0.01	0.01	Bdellovibrionota
Bdellovibrio bacteriovorus ASM4074617v1	8	12	0.01	0.01	Bdellovibrionota
Bdellovibrio bacteriovorus ASM4074618v1	8	12	0.01	0.01	Bdellovibrionota
Bdellovibrio bacteriovorus ASM4074619v1	8	12	0.01	0.01	Bdellovibrionota
Bdellovibrio bacteriovorus ASM4074626v1	8	12	0.01	0.01	Bdellovibrionota
Bdellovibrio bacteriovorus ASM4074633v1	8	12	0.01	0.01	Bdellovibrionota
Bdellovibrio bacteriovorus ASM4074636v1	8	12	0.01	0.01	Bdellovibrionota
Bdellovibrio bacteriovorus ASM4188681v1	9	11	0.01	0.01	Bdellovibrionota
Bdellovibrio bacteriovorus ASM4188740v1	8	12	0.01	0.01	Bdellovibrionota
Bdellovibrio bacteriovorus ASM4188801v1	8	12	0.01	0.01	Bdellovibrionota
Bdellovibrio bacteriovorus ASM4188858v1	9	11	0.01	0.01	Bdellovibrionota
Bdellovibrio bacteriovorus ASM4188873v1	11	9	0.02	0.02	Bdellovibrionota
Bdellovibrio bacteriovorus ASM4188874v1	10	10	0	0.01	Bdellovibrionota
Bdellovibrio bacteriovorus ASM4188875v1	10	10	0.02	0.03	Bdellovibrionota
Bdellovibrio bacteriovorus ASM4188876v1	8	12	0.01	0.01	Bdellovibrionota
Bdellovibrio bacteriovorus ASM4190058v1	9	11	0.01	0.01	Bdellovibrionota
Bdellovibrio sp. HCB185ZH ASM4730245v1	9	11	0.01	0.01	Bdellovibrionota
Bdellovibrio sp. HCB337 ASM4730246v1	9	11	0.01	0.01	Bdellovibrionota
Bdellovibrio sp. HCB117 ASM4730591v1	9	11	0.01	0.01	Bdellovibrionota
Bdellovibrio sp. HCB290 ASM4730592v1	9	11	0.01	0.01	Bdellovibrionota
Bdellovibrio sp. HCB288 ASM4730593v1	9	11	0.01	0.01	Bdellovibrionota
Bdellovibrio sp. HCB209 ASM4730606v1	9	11	0.01	0.01	Bdellovibrionota
Bdellovibrio sp. HCB274 ASM4730607v1	9	11	0.01	0.01	Bdellovibrionota
Bdellovibrio sp. HCB-110 ASM4732322v1	9	11	0.01	0.01	Bdellovibrionota
Bdellovibrio sp. HCB-162 ASM4734498v1	9	11	0.01	0.01	Bdellovibrionota
Bdellovibrio sp. HCB2-146 ASM4734572v1	9	11	0.01	0.01	Bdellovibrionota
Bdellovibrio sp. NC01 ASM687462v1	9	11	0.01	0.01	Bdellovibrionota
Bdellovibrio sp. ZAP7 ASM687464v1	9	11	0.01	0.01	Bdellovibrionota
Bdellovibrio bacteriovorus ASM69160v1	8	12	0.01	0.01	Bdellovibrionota
Bdellovibrio bacteriovorus Bba-HD100-Sm	8	12	0.01	0.01	Bdellovibrionota
