# Supplementary material for: Convergence in Amino Acid Outsourcing Between Animals and Predatory Bacteria
Source: Int J Mol Sci. 2025 Mar 26;26(7):3024. doi: 10.3390/ijms26073024 (PMC11988736; doi:10.3390/ijms26073024)
Supplement: Supplementary file 1 [file ijms-26-03024-s001.zip › Table S4 Enrichment analysis.xlsx]

## Sheet: Bdellovibrionota 
Table S4. Enrichemnt analysis (Bdellovibrionota)
COG_category	log_ratio_[10%]	p_adj_[10%]	log_ratio_[20%]	p_adj_[20%]	log_ratio_[30%]	p_adj_[30%]	log_ratio_[40%]	p_adj_[40%]	log_ratio_[50%]	p_adj_[50%]
S	0.823179	1.7661e-08	0.68961	9.48064e-10	0.744077	1.46901e-13	0.670869	3.03265e-12	0.676827	1.83838e-12
P	1.61071	2.25983e-10	1.65298	1.21368e-15	1.29112	4.34933e-11	1.07928	2.00548e-08	0.832187	1.5712e-05
V	1.21276	0.0211495	1.29776	0.00245064	1.10779	0.00543074	1.28071	0.00136375	1.30719	0.00169083
I	0.903963	0.0029874	0.575375	0.0151682	0.48385	0.0217069	0.622624	0.00292369	0.573966	0.00581453
E	0.248398	0.194969	0.215081	0.155901	0.26101	0.0769875	0.27558	0.054511	0.393138	0.0098712
G	0.416191	0.12057	0.394948	0.0665853	0.207527	0.197771	0.0237449	0.483454	0.418713	0.0275873
H	0	0.973323	0	0.837241	0	0.807813	0.113389	0.30137	0.30169	0.0650886
L	0	0.999604	0	0.96433	0	0.908165	0.019647	0.484473	0.19781	0.163594
Q	0	0.981662	0	0.963682	0	0.84619	0.017876	0.499298	0.0182494	0.499272
M	0.145846	0.28634	0.145773	0.215325	0.114304	0.241733	0.000372002	0.517609	0	0.678035
A	-	-	0	0.941317	0	0.930035	0	0.814596	0	0.694074
T	0	0.991175	0	0.935537	0	0.992755	0	0.889023	0	0.826364
C	0.182593	0.274673	0	0.538887	0	0.83608	0	0.976972	0	0.863574
B	-	-	0.231051	0.551157	0	0.791969	0	0.922073	0	0.904126
NA	0.106395	0.222131	0.0834152	0.207208	0.0991312	0.130167	0.0123937	0.44947	0	0.917264
K	0	1	0	0.99992	0	0.999964	0	0.999548	0	0.969948
F	-	-	0	1	0	0.999997	0	0.999615	0	0.980544
O	0	0.808289	0	0.971808	0	0.962486	0	0.979942	0	0.992141
J	0	1	0	1	0	0.999999	0	0.997539	0	0.995347
W	-	-	-	-	-	-	-	-	0	0.997832
U	0	0.761177	0	0.907022	0	0.973175	0	0.998593	0	0.999996
Z	-	-	-	-	0	0.996445	0	0.999828	0	0.999996
N	0	0.998813	0	1	0	1	0	0.999999	0	1
D	0	0.909234	0	0.999699	0	0.999988	0	1	0	1

## Sheet: Myxococcota
Table S4. Enrichemnt analysis (Myxococcota)
COG_category	log_ratio_[10%]	p_adj_[10%]	log_ratio_[20%]	p_adj_[20%]	log_ratio_[30%]	p_adj_[30%]	log_ratio_[40%]	p_adj_[40%]	log_ratio_[50%]	p_adj_[50%]
S	0.559922	1.63524e-13	0.589425	9.53792e-25	0.611567	7.56201e-34	0.611241	1.47966e-37	0.584126	6.73872e-35
P	1.18834	3.04333e-15	1.06755	6.96402e-19	0.907645	1.63343e-16	0.837904	3.78839e-15	0.902717	8.84328e-17
I	0.957465	8.71725e-09	0.771893	5.01887e-09	0.671758	1.57103e-08	0.782337	7.99784e-12	0.894272	1.73935e-14
G	0.206728	0.0955943	0.501984	3.47326e-06	0.624663	7.73648e-11	0.635622	4.51498e-12	0.680212	1.90326e-13
E	0.119236	0.238467	0.135626	0.132054	0.278736	0.00323535	0.467426	4.64256e-07	0.551611	3.23268e-09
H	0	0.881383	0.0685611	0.330274	0.289339	0.00958091	0.402212	0.000242251	0.540421	1.2185e-06
V	0	0.776022	0.156113	0.253639	0.395211	0.0182524	0.610366	0.000266681	0.774923	6.47543e-06
J	0	0.822011	0.00223323	0.512087	0.136485	0.167962	0.184644	0.0787001	0.324846	0.00531443
Q	0	0.999528	0	0.97877	0	0.809971	0.172541	0.0632434	0.247706	0.0123818
C	0.0344566	0.428583	0.0859914	0.23778	0.144389	0.077409	0.135657	0.0763999	0.194954	0.0175913
B	1.29197	0.156608	1.52633	0.0468535	1.1153	0.109196	1.65527	0.0273254	1.48695	0.0550577
L	0	1	0	0.999944	0	0.999274	0	0.695186	0.127461	0.0845259
F	0	0.990891	0	0.97436	0	0.929386	0	0.939955	0.163559	0.153446
Y	-	-	-	-	-	-	-	-	4	0.495373
A	0	0.963484	0	0.79313	0	0.897011	0	0.980883	0	0.932633
M	0.168191	0.100683	0	0.691043	0	0.953159	0	0.93718	0	0.95985
W	-	-	0	0.968872	0	0.998314	0	0.999587	0	0.999686
O	0	0.987909	0	0.998143	0	0.998489	0	0.999647	0	0.999703
U	0.0176176	0.482001	0	0.997311	0	0.99971	0	0.999974	0	0.999978
Z	0	0.999063	0	0.99994	0	1	0	1	0	0.999995
D	0	0.999972	0	0.999998	0	1	0	1	0	1
NA	0.0705106	0.176215	0	0.810179	0	0.999935	0	1	0	1
K	0	1	0	1	0	1	0	1	0	1
N	0	0.999041	0	1	0	1	0	1	0	1
T	0	1	0	1	0	1	0	1	0	1

## Sheet: COG names
COG_category	COG_name
A	RNA process.
B	Chromatin struct.
C	Energy product.
D	Cell cycle control
E	A. a. transport
F	Nucl. transport
G	Carboh. transport
H	Coenzy. transport
I	Lipid transport
J	Translation
K	Transcription
L	Replic., recomb., repair
M	Cell biogenesis
N	Cell motility
NA	No annotation
O	Post-transl. modif.
P	Inorganic ion transport
Q	Second. metabolites
R	General function
S	Function unknown
T	Signal transduct.
U	Intracell. traff.
V	Defense mech.
W	Extracell. struct.
Y	Nucl. structure
Z	Cytoskeleton
